# Supplementary material for: Phylogenetic and Phylodynamic Analyses of Soybean Mosaic Virus Using 305 Coat Protein Gene Sequences
Source: Plants (Basel). 2022 Nov 27;11(23):3256. doi: 10.3390/plants11233256 (PMC9736121; doi:10.3390/plants11233256)
Supplement: Supplementary file 1 [file plants-11-03256-s001.zip]

Archive with 4 entries (4 files):
- Figure S1.pdf
- Figure S2.pdf
- Figure S3.pdf
- Supplementary tables.xlsx
