# Supplementary material for: Phylogenetic and Phylodynamic Analyses of Soybean Mosaic Virus Using 305 Coat Protein Gene Sequences
Source: Plants (Basel). 2022 Nov 27;11(23):3256. doi: 10.3390/plants11233256 (PMC9736121; doi:10.3390/plants11233256)
Supplement: Supplementary file 1 [file plants-11-03256-s001.zip › Supplementary tables.xlsx]

## Sheet: Table S1
Table S1. Complete CP sequences of 83 SMV isolates from this study.
>CB1
GATGTAAATGTTGGATCAAAGGGAAAGGTGGTTCCGCGTTTGCAGAAGATTACAAGGAAGATGAATCTTCCAATGGTTGAAGGGAAGATCATTCTCAGTTTGGACCACTTGCTTGAGTATAAACCTAATCAGGTTGATTTATTCAACACTCGAGCAACAAGAACACAGTTCGAAGCATGGTACAATGCAGTTAAAGATGAATATGAGCTTGATGATGAGCAGATGGGTGTGGTTATGAATGGTTTCATGGTATGGTGCATTGACAATGGCACATCCCCAGATGCCAATGGCGTGTGGGTGATGATGGATGGAGAGGAACAGATTGAATATCCGCTGAAACCCATTGTTGAAAATGCAAAACCAACTTTGAGACAAATCATGCATCATTTCTCAGATGCA…
>CB10
GATGTAAATGTTGGATCAAAGGGAAAGGTGGTTCCGCGTTTGCAGAAGATTACAAGGAAGATGAATCTTCCAATGGTTGAAGGGAAGATCATTCTCAGTTTGGACCACTTGCTTGAGTATAAACCTAATCAGGTTGATTTATTCAACACTCGAGCAACAAGAACACAGTTCGAAGCATGGTACAATGCAGTTAAAGATGAATATGAGCTTGATGATGAGCAGATGGGTGTGGTTATGAATGGTTTCATGGTATGGTGCATTGACAATGGCACATCCCCAGATGCCAATGGCGTGTGGGTGATGATGGATGGAGAGGAACAGATTGAATATCCGCTGAAACCCATTGTTGAAAATGCAAAACCAACTTTGAGACAAATCATGCATCATTTCTCAGATGCA…
>CB11
GATGTAAATGTTGGATCAAAGGGAAAGGTGGTTCCGCGTTTGCAGAAGATTACAAGGAAGATGAATCTTCCAATGGTTGAAGGGAAGATCATTCTCAGTTTGGACCACTTGCTTGAGTATAAACCTAATCAGGTTGATTTATTCAACACTCGAGCAACAAGAACACAGTTCGAAGCATGGTACAATGCAGTTAAAGATGAATATGAGCTTGATGATGAGCAGATGGGTGTGGTTATGAATGGTTTCATGGTATGGTGCATTGACAATGGCACATCCCCAGATGCCAATGGCGTGTGGGTGATGATGGATGGAGAGGAACAGATTGAATATCCGCTGAAACCCATTGTTGAAAATGCAAAACCAACTTTGAGACAAATCATGCATCATTTCTCAGATGCA…
>CB12
GATGTAAATGTTGGATCAAAGGGAAAGGTGGTTCCGCGTTTGCAGAAGATTACAAGGAAGATGAATCTTCCAATGGTTGAAGGGAAGATCATTCTCAGTTTGGACCACTTGCTTGAGTATAAACCTAATCAGGTTGATTTATTCAACACTCGAGCAACAAGAACACAGTTCGAAGCATGGTACAATGCAGTTAAAGATGAATATGAGCTTGATGATGAGCAGATGGGTGTGGTTATGAATGGTTTCATGGTATGGTGCATTGACAATGGCACATCCCCAGATGCCAATGGCGTGTGGGTGATGATGGATGGAGAGGAACAGATTGAATATCCGCTGAAACCCATTGTTGAAAATGCAAAACCAACTTTGAGACAAATCATGCATCATTTCTCAGATGCA…
>CB2
GATGTAAATGTTGGATCAAAGGGAAAGGTGGTTCCGCGTTTGCAGAAGATTACAAGGAAGATGAATCTTCCAATGGTTGAAGGGAAGATCATTCTCAGTTTGGACCACTTGCTTGAGTATAAACCTAATCAGGTTGATTTATTCAACACTCGAGCAACAAGAACACAGTTCGAAGCATGGTACAATGCAGTTAAAGATGAATATGAGCTTGATGATGAGCAGATGGGTGTGGTTATGAATGGTTTCATGGTATGGTGCATTGACAATGGCACATCCCCAGATGCCAATGGCGTGTGGGTGATGATGGATGGAGAGGAACAGATTGAATATCCGCTGAAACCCATTGTTGAAAATGCAAAACCAACTTTGAGACAAATCATGCATCATTTCTCAGATGCA…
>CB3
GATGTAAATGTTGGATCAAAGGGAAAGGTGGTTCCGCGTTTGCAGAAGATTACAAGGAAGATGAATCTTCCAATGGTTGAAGGGAAGATCATTCTCAGTTTGGACCACTTGCTTGAGTATAAACCTAATCAGGTTGATTTATTCAACACTCGAGCAACAAGAACACAGTTCGAAGCATGGTACAATGCAGTTAAAGATGAATATGAGCTTGATGATGAGCAGATGGGTGTGGTTATGAATGGTTTCATGGTATGGTGCATTGACAATGGCACATCCCCAGATGCCAATGGCGTGTGGGTGATGATGGATGGAGAGGAACAGATTGAATATCCGCTGAAACCCATTGTTGAAAATGCAAAACCAACTTTGAGACAAATCATGCATCATTTCTCAGATGCA…
>CB4
GATGTAAATGTTGGATCAAAGGGAAAGGTGGTTCCGCGTTTGCAGAAGATTACAAGGAAGATGAATCTTCCAATGGTTGAAGGGAAGATCATTCTCAGTTTGGACCACTTGCTTGAGTATAAACCTAATCAGGTTGATTTATTCAACACTCGAGCAACAAGAACACAGTTCGAAGCATGGTACAATGCAGTTAAAGATGAATATGAGCTTGATGATGAGCAGATGGGTGTGGTTATGAATGGTTTCATGGTATGGTGCATTGACAATGGCACATCCCCAGATGCCAATGGCGTGTGGGTGATGATGGATGGAGAGGAACAGATTGAATATCCGCTGAAACCCATTGTTGAAAATGCAAAACCAACTTTGAGACAAATCATGCATCATTTCTCAGATGCA…
>CB5
GATGTAAATGTTGGATCAAAGGGAAAGGTGGTTCCGCGTTTGCAGAAGATTACAAGGAAGATGAATCTTCCAATGGTTGAAGGGAAGATCATTCTCAGTTTGGACCACTTGCTTGAGTATAAACCTAATCAGGTTGATTTATTCAACACTCGAGCAACAAGAACACAGTTCGAAGCATGGTACAATGCAGTTAAAGATGAATATGAGCTTGATGATGAGCAGATGGGTGTGGTTATGAATGGTTTCATGGTATGGTGCATTGACAATGGCACATCCCCAGATGCCAATGGCGTGTGGGTGATGATGGATGGAGAGGAACAGATTGAATATCCGCTGAAACCCATTGTTGAAAATGCAAAACCAACTTTGAGACAAATCATGCATCATTTCTCAGATGCA…
>CB6
GATGTAAATGTTGGATCAAAGGGAAAGGTGGTTCCGCGTTTGCAGAAGATTACAAGGAAGATGAATCTTCCAATGGTTGAAGGGAAGATCATTCTCAGTTTGGACCACTTGCTTGAGTATAAACCTAATCAGGTTGATTTATTCAACACTCGAGCAACAAGAACACAGTTCGAAGCATGGTACAATGCAGTTAAAGATGAATATGAGCTTGATGATGAGCAGATGGGTGTGGTTATGAATGGCTTCATGGTATGGTGCATTGACAATGGCACATCCCCAGATGCCAATGGCGTGTGGGTGATGATGGATGGAGAGGAACAGATTGAATATCCGCTGAAACCCATTGTTGAAAATGCAAAACCAACTTTGAGACAAATCATGCATCATTTCTCAGATGCA…
>CB7
GATGTAAATGTTGGATCAAAGGGAAAGGTGGTTCCGCGTTTGCAGAAGATTACAAGGAAGATGAATCTTCCAATGGTTGAAGGGAAGATCATTCTCAGTTTGGACCACTTGCTTGAGTATAAACCTAATCAGGTTGATTTATTCAACACTCGAGCAACAAGAACACAGTTCGAAGCATGGTACAATGCAGTTAAAGATGAATATGAGCTTGATGATGAGCAGATGGGTGTGGTTATGAATGGTTTCATGGTATGGTGCATTGACAATGGCACATCCCCAGATGCCAATGGCGTGTGGGTGATGATGGATGGAGAGGAACAGATTGAATATCCGCTGAAACCCATTGTTGAAAATGCAAAACCAACTTTGAGACAAATCATGCATCATTTCTCAGATGCA…
>CB8
GATGTAAATGTTGGATCAAAGGGAAAGGTGGTTCCGCGTTTGCAGAAGATTACAAGGAAGATGAATCTTCCAATGGTTGAAGGGAAGATCATTCTCAGTTTGGACCACTTGCTTGAGTATAAACCTAATCAGGTTGATTTATTCAACACTCGAGCAACAAGAACACAGTTCGAAGCATGGTACAATGCAGTTAAAGATGAATATGAGCTTGATGATGAGCAGATGGGTGTGGTTATGAATGGTTTCATGGTATGGTGCATTGACAATGGCACATCCCCAGATGCCAATGGCGTGTGGGTGATGATGGATGGAGAGGAACAGATTGAATATCCGCTGAAACCCATTGTTGAAAATGCAAAACCAACTTTGAGACAAATCATGCATCATTTCTCAGATGCA…
>CB9
GATGTAAATGTTGGATCAAAGGGAAAGGTGGTTCCGCGTTTGCAGAAGATTACAAGGAAGATGAATCTTCCAATGGTTGAAGGGAAGATCATTCTCAGTTTGGACCACTTGCTTGAGTATAAACCTAATCAGGTTGATTTATTCAACACTCGAGCAACAAGAACACAGTTCGAAGCATGGTACAATGCAGTTAAAGATGAATATGAGCTTGATGATGAGCAGATGGGTGTGGTTATGAATGGTTTCATGGTATGGTGCATTGACAATGGCACATCCCCAGATGCCAATGGCGTGTGGGTGATGATGGATGGAGAGGAACAGATTGAATATCCGCTGAAACCCATTGTTGAAAATGCAAAACCAACTTTGAGACAAATCATGCATCATTTCTCAGATGCA…
>CN1
GATGTAAATGTTGGATCAAAAGGAAAGGTGGTTCCACGTCTGCAGAAGATTACAAGAAAGATGAATCTTCCAATGGTTGAAGGGAAGATTATTCTTAGCTTAGACCACTTGCTTGAGTACAAACCTAATCAGGTTGATTTATTCAACACTCGAGCAACAAGAACACAGTTTGAAGCGTGGTACAATGCAGTTAAGGATGAATATGAGCTTGATGATGAACAAATGGGTGTGGTCATGAATGGTTTTATGGTTTGGTGTATTGACAATGGCACATCTCCAGATGCCAATGGCGTGTGGGTGATGATGGATGGAGAGGAACAGATTGAATATCCGCTGAAGCCCATTGTTGAAAATGCAAAACCAACTTTGAGACAAATCATGCACCATTTTTCAGATGCA…
>CN10
GATGTAAATGTTGGATCAAAAGGAAAGGTGGTTCCACGTCTGCAGAAGATTACAAGAAAGATGAATCTTCCAATGGTTGAAGGGAAGATTATTCTTAGCTTAGACCACTTGCTTGAGTACAAACCTAATCAGGTTGATTTATTCAACACTCGAGCAACAAGAACACAGTTTGAAGCGTGGTACAATGCAGTTAAGGATGAATATGAGCTTGATGATGAACAAATGGGTGTGGTCATGAATGGTTTTATGGTTTGGTGTATTGACAATGGCACATCTCCAGATGCCAATGGCGTGTGGGTGATGATGGATGGAGAGGAACAGATTGAATATCCGCTGAAGCCCATTGTTGAAAATGCAAAACCAACTTTGAGACAAATCATGCACCATTTTTCAGATGCA…
>CN11
GATGTAAATGTTGGATCAAAAGGAAAGGTGGTTCCACGTCTGCAGAAGATTACAAGAAAGATGAATCTTCCAATGGTTGAAGGGAAGATTATTCTTAGCTTAGACCACTTGCTTGAGTACAAACCTAATCAGGTTGATTTATTCAACACTCGAGCAACAAGAACACAGTTTGAAGCGTGGTACAATGCAGTTAAGGATGAATATGAGCTTGATGATGAACAAATGGGTGTGGTCATGAATGGTTTTATGGTTTGGTGTATTGACAATGGCACATCTCCAGATGCCAATGGCGTGTGGGTGATGATGGATGGAGAGGAACAGATTGAATATCCGCTGAAGCCCATTGTTGAAAATGCAAAACCAACTTTGAGACAAATCATGCACCATTTTTCAGATGCA…
>CN12
GATGTAAATGTTGGATCAAAAGGAAAGGTGGTTCCACGTCTGCAGAAGATTACAAGAAAGATGAATCTTCCAATGGTTGAAGGGAAGATTATTCTTAGCTTAGACCACTTGCTTGAGTACAAACCTAATCAGGTTGATTTATTCAACACTCGAGCAACAAGAACACAGTTTGAAGCGTGGTACAATGCAGTTAAGGATGAATATGAGCTTGATGATGAACAAATGGGTGTGGTCATGAATGGTTTTATGGTTTGGTGTATTGACAATGGCACATCTCCAGATGCCAATGGCGTGTGGGTGATGATGGATGGAGAGGAACAGATTGAATATCCGCTGAAGCCCATTGTTGAAAATGCAAAACCAACTTTGAGACAAATCATGCACCATTTTTCAGATGCA…
>CN13
GATGTAAATGTTGGATCAAAAGGAAAGGTGGTTCCACGTCTGCAGAAGATTACAAGAAAGATGAATCTTCCAATGGTTGAAGGGAAGATTATTCTTAGCTTAGACCACTTGCTTGAGTACAAACCTAATCAGGTTGATTTATTCAACACTCGAGCAACAAGAACACAGTTTGAAGCGTGGTACAATGCAGTTAAGGATGAATATGAGCTTGATGATGAACAAATGGGTGTGGTCATGAATGGTTTTATGGTTTGGTGTATTGACAATGGCACATCTCCAGATGCCAATGGCGTGTGGGTGATGATGGATGGAGAGGAACAGATTGAATATCCGCTGAAGCCCATTGTTGAAAATGCAAAACCAACTTTGAGACAAATCATGCACCATTTTTCAGATGCA…
>CN14
GATGTAAATGTTGGATCAAAAGGAAAGGTGGTTCCACGTCTGCAGAAGATTACAAGAAAGATGAATCTTCCAATGGTTGAAGGGAAGATTATTCTTAGCTTAGACCACTTGCTTGAGTACAAACCTAATCAGGTTGATTTATTCAACACTCGAGCAACAAGAACACAGTTTGAAGCGTGGTACAATGCAGTTAAGGATGAATATGAGCTTGATGATGAACAAATGGGTGTGGTCATGAATGGTTTTATGGTTTGGTGTATTGACAATGGCACATCTCCAGATGCCAATGGCGTGTGGGTGATGATGGATGGAGAGGAACAGATTGAATATCCGCTGAAGCCCATTGTTGAAAATGCAAAACCAACTTTGAGACAAATCATGCACCATTTTTCAGATGCA…
>CN19
GATGTAAATGTTGGATCAAAAGGAAAGGTGGTTCCACGTCTGCAGAAGATTACAAGAAAGATGAATCTTCCAATGGTTGAAGGGAAGATTATTCTTAGCTTAGACCACTTGCTTGAGTACAAACCTAATCAGGTTGATTTATTCAACACTCGAGCAACAAGAACACAGTTTGAAGCGTGGTACAATGCAGTTAAGGATGAATATGAGCTTGATGATGAACAAATGGGTGTGGTCATGAATGGTTTTATGGTTTGGTGTATTGACAATGGCACATCTCCAGATGCCAATGGCGTGTGGGTGATGATGGATGGAGAGGAACAGATTGAATATCCGCTGAAGCCCATTGTTGAAAATGCAAAACCAACTTTGAGACAAATCATGCACCATTTTTCAGATGCA…
>CN2
GATGTAAATGTTGGATCAAAAGGAAAGGTGGTTCCACGTCTGCAGAAGATTACAAGAAAGATGAATCTTCCAATGGTTGAAGGGAAGATTATTCTTAGCTTAGACCACTTGCTTGAGTACAAACCTAATCAGGTTGATTTATTCAACACTCGAGCAACAAGAACACAGTTTGAAGCGTGGTACAATGCAGTTAAGGATGAATATGAGCTTGATGATGAACAAATGGGTGTGGTCATGAATGGTTTTATGGTTTGGTGTATTGACAATGGCACATCTCCAGATGCCAATGGCGTGTGGGTGATGATGGATGGAGAGGAACAGATTGAATATCCGCTGAAGCCCATTGTTGAAAATGCAAAACCAACTTTGAGACAAATCATGCACCATTTTTCAGATGCA…
>CN3
GATGTAAATGTTGGATCAAAAGGAAAGGTGGTTCCACGTCTGCAGAAGATTACAAGAAAGATGAATCTTCCAATGGTTGAAGGGAAGATTATTCTTAGCTTAGACCACTTGCTTGAGTACAAACCTAATCAGGTTGATTTATTCAACACTCGAGCAACAAGAACACAGTTTGAAGCGTGGTACAATGCAGTTAAGGATGAATATGAGCTTGATGATGAACAAATGGGTGTGGTCATGAATGGTTTTATGGTTTGGTGTATTGACAATGGCACATCTCCAGATGCCAATGGCGTGTGGGTGATGATGGATGGAGAGGAACAGATTGAATATCCGCTGAAGCCCATTGTTGAAAATGCAAAACCAACTTTGAGACAAATCATGCACCATTTTTCAGATGCA…
>CN4
GATGTAAATGTTGGATCAAAAGGAAAGGTGGTTCCACGTCTGCAGAAGATTACAAGAAAGATGAATCTTCCAATGGTTGAAGGGAAGATTATTCTTAGCTTAGACCACTTGCTTGAGTACAAACCTAATCAGGTTGATTTATTCAACACTCGAGCAACAAGAACACAGTTTGAAGCGTGGTACAATGCAGTTAAGGATGAATATGAGCTTGATGATGAACAAATGGGTGTGGTCATGAATGGTTTTATGGTTTGGTGTATTGACAATGGCACATCTCCAGATGCCAATGGCGTGTGGGTGATGATGGATGGAGAGGAACAGATTGAATATCCGCTGAAGCCCATTGTTGAAAATGCAAAACCAACTTTGAGACAAATCATGCACCATTTTTCAGATGCA…
>CN6
GATGTAAATGTTGGATCAAAAGGAAAGGTGGTTCCACGTCTGCAGAAGATTACAAGAAAGATGAATCTTCCAATGGTTGAAGGGAAGATTATTCTTAGCTTAGACCACTTGCTTGAGTACAAACCTAATCAGGTTGATTTATTCAACACTCGAGCAACAAGAACACAGTTTGAAGCGTGGTACAATGCAGTTAAGGATGAATATGAGCTTGATGATGAACAAATGGGTGTGGTCATGAATGGTTTTATGGTTTGGTGTATTGACAATGGCACATCTCCAGATGCCAATGGCGTGTGGGTGATGATGGATGGAGAGGAACAGATTGAATATCCGCTGAAGCCCATTGTTGAAAATGCAAAACCAACTTTGAGACAAATCATGCACCATTTTTCAGATGCA…
>CN8
GATGTAAATGTTGGATCAAAAGGAAAGGTGGTTCCACGTCTGCAGAAGATTACAAGAAAGATGAATCTTCCAATGGTTGAAGGGAAGATTATTCTTAGCTTAGACCACTTGCTTGAGTACAAACCTAATCAGGTTGATTTATTCAACACTCGAGCAACAAGAACACAGTTTGAAGCGTGGTACAATGCAGTTAAGGATGAATATGAGCTTGATGATGAACAAATGGGTGTGGTCATGAATGGTTTTATGGTTTGGTGTATTGACAATGGCACATCTCCAGATGCCAATGGCGTGTGGGTGATGATGGATGGAGAGGAACAGATTGAATATCCGCTGAAGCCCATTGTTGAAAATGCAAAACCAACTTTGAGACAAATCATGCACCATTTTTCAGATGCA…
>CN9
GATGTAAATGTTGGATCAAAAGGAAAGGTGGTTCCACGTCTGCAGAAGATTACAAGAAAGATGAATCTTCCAATGGTTGAAGGGAAGATTATTCTTAGCTTAGACCACTTGCTTGAGTACAAACCTAATCAGGTTGATTTATTCAACACTCGAGCAACAAGAACACAGTTTGAAGCGTGGTACAATGCAGTTAAGGATGAATATGAGCTTGATGATGAACAAATGGGTGTGGTCATGAATGGTTTTATGGTTTGGTGTATTGACAATGGCACATCTCCAGATGCCAATGGCGTGTGGGTGATGATGGATGGAGAGGAACAGATTGAATATCCGCTGAAGCCCATTGTTGAAAATGCAAAACCAACTTTGAGACAAATCATGCACCATTTTTCAGATGCA…
>GB1
GATGTAAATGTTGGATCAAAAGGAAAGGTGGTTCCGCGTTTGCAGAAGATTACAAGAAAGATGAATCTTCCAATGGTTGAAGGGAAGATTATTCTTAGCTTGGACCACCTGCTTGAGTACAAACCTAATCAGGTTGATTTATTCAATACTCGAGCAACAAGAACACAGTTTGAAGCGTGGTACAACGCAGTTAAGGATGAATATGAGCTTGATGATGAACAAATGGGTGTGGTCATGAATGGTTTCATGGTTTGGTGTATTGACAATGGCACATCTCCAGATGCCAATGGCGTGTGGGTGATGATGGATGGAGAGGAACAGATTGAATATCCGCTGAAGCCCATTGTCGAAAATGCAAAACCAACTTTGAGACAAATCATGCACCATTTTTCAGATGCA…
>GB10
GATGTAAATGTTGGATCAAAGGGAGAGGTGGTGCCGCGTTTGCAGAAGATTACAAGGAAGATGAATCTTCCAATGGTTGAAGGGAAGATCATTCTCAGTTTGGACCACTTGCTTGAGTATAAACCTAATCAGGTTGATTTATTCAATACTCGAGCAACAAGAACACAATTCGAAGCGTGGTACAATGCAGTTAAAGATGAATATGAGCTTGACGATGAACAGATGGGTGTGGTTATGAATGGTTTCATGGTATGGTGCATCGACAATGGCACATCTCCAGATGCCAATGGCGTGTGGGTGATGATGGATGGAGAAGAACAGATTGAATATCCGCTGAAACCCATTGTCGAGAATGCAAAACCAACTCTGAGACAAATTATGCACCACTTCTCAGATGCA…
>GB11
GATGTAAATGTTGGATCAAAGGGAAAGGTGGTGCCGCGTTTGCAGAAGATTACAAGGAAGATGAATCTTCCAATGGTTGAAGGGAAGATCATTCTCAGTTTGGACCACTTGCTTGAGTATAAACCCAATCAGGTTGATTTATTCAATACTCGAGCAACAAGAACACAATTCGAAGCGTGGTACAATGCAGTTAAAGATGAATATGAGCTTGATGATGAACAGATGGGTGTGGTTATGAATGGTTTCATGGTGTGGTGCATCGACAATGGCACATCTCCAGATGCCAATGGCGTGTGGGTGATGATGGATGGAGAAGAACAGATTGAATATCCGCTGAAACCCATTGTTGAGAATGCAAAACCAACTCTGAGACAAATTATGCACCACTTCTCAGATGCA…
>GB12
GATGTAAATGTTGGATCAAAGGGAAAGGTGGTGCCGCGTTTGCAGAAGATTACAAGGAAGATGAATCTTCCAATGGTTGAAGGGAAGATCATTCTCAGTTTGGACCACTTGCTTGAGTATAAACCCAATCAGGTTGATTTATTCAATACTCGAGCAACAAGAACACAATTCGAAGCGTGGTACAATGCAGTTAAAGATGAATATGAGCTTGATGATGAACAGATGGGTGTGGTTATGAATGGTTTCATGGTGTGGTGCATCGACAATGGCACATCTCCAGATGCCAATGGCGTGTGGGTGATGATGGATGGAGAAGAACAGATTGAATATCCGCTGAAACCCATTGTTGAGAATGCAAAACCAACTCTGAGACAAATTATGCACCACTTCTCAGATGCA…
>GB13
GATGTAAATGTTGGATCAAAAGGAAAGGTGGTTCCGCGTTTGCAGAAGATTACAAGAAAGATGAATCTTCCAATGGTTGAAGGGAAGATTATTCTTAGCTTGGACCACCTGCTTGAGTACAAACCTAATCAGGTTGATTTATTCAATACTCGAGCAACAAGAACACAGTTTGAAGCGTGGTACAACGCAGTTAAGGATGAATATGAGCTTGATGATGAACAAATGGGTGTGGTCATGAATGGTTTCATGGTTTGGTGTATTGACAATGGCACATCTCCAGATGCCAATGGCGTGTGGGTGATGATGGATGGAGAGGAACAGATTGAATATCCGCTGAAGCCCATTGTCGAAAATGCAAAACCAACTTTGAGACAAATCATGCACCATTTTTCAGATGCA…
>GB14
GATGTAAATGTTGGATCAAAGGGAAAGGTGGTGCCGCGTTTGCAGAAGATTACAAGGAAGATGAATCTTCCAATGGTTGAAGGGAAGATCATTCTCAGTTTGGACCACTTGCTTGAGTATAAACCTAATCAGGTTGATTTATTCAATACTCGAGCAACAAGAACACAATTCGAAACGTGGTACAATGCAGTGAAAGATGAATATGAGCTTGACGATGAACAGATGGGTGTGGTTATGAATGGTTTCATGGTATGGTGCATCGACAATGGCACATCTCCAGATGCCAATGGCGTGTGGGTGATGATGGATGGAGAAGAACAGATTGAATATCCGCTGAAACCCATTGTTGAGAATGCAAAACCAACTCTGAGACAAATTATGCACCACTTCTCAGATGCA…
>GB2
GATGTAAATGTTGGATCAAAAGGAAAGGTGGTTCCGCGTTTGCAGAAGATTACAAGAAAGATGAATCTTCCAATGGCTGAAGGGAAGATTATTCTTAGCTTGGACCACCTGCTTGAGTACAAACCTAATCAGGTTGATTTATTCAATACTCGAGCAACAAGAACACAGTTTGAAGCGTGGTACAACGCAGTTAAGGATGAATATGAGCTTGATGATGAACAAATGGGTGTGGTCATGAATGGTTCCATGGTTTGGTGTATTGACAATGGCACATCTCCAGATGCCAATGGCGTGTGGGTGATGATGGATGGAGAGGAACAGATTGAATATCCGCTGAAGCCCATTGTCGAAAATGCAAAACCAACTTTGAGACAAATCATGCACCATTTTCCAGATGCA…
>GB3
GATGTAAATGTTGGATCAAAAGGAAAGGTGGTTCCGCGTTTGCAGAAGATTACAAGAAAGATGAATCTTCCAATGGTTGAAGGGAAGATCATTCTCAGTTTGGACCACTTGCTTGAGTATAAACCTGATCAGGTTGATTTATTCAATACTCGAGCAACAAGAACACAATTCGAAGCGTGGTACAATGCAGTGAAAGATGAATATGAGCTTGACGATGAACAGATGGGTGTGGTTATGAATGGTTTCATGGTATGGTGCATCGATAATGGCACATCTCCAGATGCCAATGGCGTGTGGGTGATGATGGATGGAGAGGAACAGATTGAATATCCGTTGAAACCCATTGTCGAGAATGCAAAACCAACTCTGAGGCAAATTATGCACCACTTCTCAGATGCA…
>GB4
GATGTAAATGTTGGATCAAAAGGAAAGGTGGTTCCACGTTTGCAGAAGATTACAAGGAAAGTGAATCTTCCAATGGTTGAAGGGGAGATCATTCTTAGCTTGAACCACTTGCTTGAGTACAAACCTAATCAGGTTGATTTATTCAATACTCGAGCAACAAGAACACAGTTTGAAGCGTGGTACAATGCAGTTAAAGATGAATATGAGCTTGATGATGAGCAGATGGGTGTGGTCATGAATGGTTTCATGGTCTGGTGTATTGACAATGGCACATCTCCAGATGCCAACGGCGTGTGGGTGATGATGGATGGAGAGGAACAGATTGAATATCCGCTGAAGCCAATTGTCGAAAATGCTAAACCAACTTTGAGACAAATCATGCATCATTTCTCAGATGCA…
>GB5
GATGTAAATGTTGGATCAAAAGGAAAGGTGGTTCCGCGTTTGCAGAAGATTACAAGAAAGATGAATCTTCCAATGGTTGAAGGGAAGATTATTCTTAGCTTGGACCACCTGCTTGAGTACAAACCTAATCAGGTTGATTTATTCAATACTCGAGCAACAAGAACACAGTTTGAAGCGTGGTACAACGCAGTTAAGGATGAATATGAGCTTGATGATGAACAAATGGGTGTGGTCATGAATGGTTTCATGGTTTGGTGTATTGACAATGGCACATCTCCAGATGCCAATGGCGTGTGGGTGATGATGGATGGAGAGGAACAGATTGAATATCCGCTGAAGCCCATTGTCGAAAATGCAAAACCAACTTTGAGACAAATCATGCACCATTTTTCAGATGCA…
>GB7
GATGTAAATGTTGGATCAAAGGGAAAGGTGGTGCCGCGTTTGCAGAAGATTACAAGGAAGATGAATCTTCCAATGGTTGAAGGGAAGATCATTCTCAGTTTGGACCACTTGCTTGAGTATAAACCTAATCAGGTTGATTTATTCAATACTCGAGCAACAAGAACACAATTCGAAGCGTGGTACAATGCAGTGAAAGATGAATATGAGCTTGACGATGAACAGATGGGTGTGGTTATGAATGGTTTCATGGTATGGTGCATCGACAATGGCACATCTCCAGATGCCAATGGCGTGTGGGTGATGATGGATGGAGAAGAACAGATTGAATATCCGCTGAAACCCATTGTTGAGAATGCAAAACCAACTTTGAGACAAATCATGCACCATTTTTCAGATGCA…
>GB8
GATGTAAATGTTGGATCAAAAGGAAAGGTGGTTCCGCGTTTGCAGAAGATTACAAGGAAAATGAATCTTCCAATGGTTGAAGGGAAGATCATTCTTAGCTTGGACCACTTGCTTGAGTACAAACCCAATCAGGTTGATTTATTCAATACTCGAGCAACAAGAACACAGTTTGAAGCGTGGTACAATGCAGTTAAAGATGAATATGAGCTTGATGATGAGCAGATGGGTGTGGTCATGAATGGTTTCATGGTTTGGTGTATTGACAATGGCACATCTCCAGATGCCAATGGCGTGTGGGTGATGATGGATGGAGAGGAACAGATTGAATATCCGCTGAAGCCAATTGTCGAAAATGCTAAACCAACTTTGAGACAAATCATGCATCATTTTTCAGATGCG…
>GG10
GATGTAAATGTTGGATCAAAGGGAAAGGTGGTTCCGCGTTTGCAGAAGATTACAAGAAAGATGAATCTTCCAATGGTTGAAGGGAAGATCATCCTCAGTTTGGACCACTTGCTTGAGTACAAACCTAATCAGGTTGATTTATTCAACACTCGAGCAACAAGAACACAGTTCGAAGCGTGGTACAATGCAGTTAAAGATGAATATGAGCTTGACGATGAGCAGATGGGTGTGGTTATGAATGGTTTCATGGTATGGTGCATTGACAATGGTACATCTCCAGATGCTAATGGCGTGTGGGTGATGATGGATGGAGAGGAACAGATTGAATATCCGCTGAAACCCATTGTCGAAAATGCAAAACCAACTTTGAGACAAATCATGCACCATTTCTCAGATGCA…
>GG12
GATGTAAATGTTGGATCAAAGGGAAAGGTGGTTCCGCGTTTGCAGAAGATTCCAAGAAAGATGAATCTTCCAATGGTTGAAGGGAAGATCATCCTCAGTTTGGACCACTTGCTTGAGTACAAACCTAATCAGGTTGATTTATTCAACACTCGAGCAACAAGAACACAGTTCGAAGCGTGGTACAATGCAGTTAAAGATGAATATGAGCTTGACGATGAGCAGATGGGTGTGGTTATGAATGGTTTCATGGTATGGTGCATTGACAATGGTACATCTCCAGATGCTAATGGCGTGTGGGTGATGATGGATGGAGAGGAACAGATTGAATATCCGCTGAAACCCATTGTCGAAAATGCAAAACCAACTTTGAGACAAATCATGCACCATTTCTCAGATGCA…
>GG13
GATGTAAATGTTGGATCAAAGGGAAAGGTGGTTCCGCGTTTGCAGAAGATTCCAAGAAAGATGAATCTTCCAATGGTTGAAGGGAAGATCATCCTCAGTTTGGACCACTTGCTTGAGTACAAACCTAATCAGGTTGATTTATTCAACACTCGAGCAACAAGAACACAGTTCGAAGCGTGGTACAATGCAGTTAAAGATGAATATGAGCTTGACGATGAGCAGATGGGTGTGGTTATGAATGGTTTCATGGTATGGTGCATTGACAATGGTACATCTCCAGATGCTAATGGCGTGTGGGTGATGATGGATGGAGAGGAACAGATTGAATATCCGCTGAAACCCATTGTCGAAAATGCAAAACCAACTTTGAGACAAATCATGCACCATTTCTCAGATGCA…
>GG16
GATGTAAATGTTGGATCAAAGGGAAAGGTGGTTCCGCGTTTGCAGAAGATTACAAGAAAGATGAATCTTCCAATGGTTGAAGGGAAGATCATCCTCAGTTTGGACCACTTGCTTGAGTACAAACCTAATCAGGTTGATTTATTCAACACTCGAGCAACAAGAACACAGTTCGATGCGTGGTACAATGCAGTTAAAGATGAATATGAGCTTGACGATGAGCAGATGGGTGTGGTTATGAATGGTTTCATGGTATGGTGCATTGACAATGGTACATCTCCAGATGCTAATGGCGTGTGGGTGATGATGGATGGAGAGGAACAGATTGAATATCCGCTGAAACCCATTGTCGAAAATGCAAAACCAACTTTGAGACAAATCATGCACCATTTCTCAGATGCA…
>GG19
GATGTAAATGTTGGATCAAAGGGAAAGGTGGTTCCGCGTTTGCAGAAGATTACAAGAAAGATGAATCTTCCAATGGTTGAAGGGAAGATCATCCTCAGTTTGGACCACTTGCTTGAGTACAAACCTAATCAGGTTGATTTATTCAACACTCGAGCAACAAGAACACAGTTCGAAGCGTGGTACAATGCAGTTAAAGATGAATATGAGCTTGACGATGAGCAGATGGGTGTGGTTATGAATGGTTTCATGGTATGGTGCATTGACAATGGTACATCCCCAGATGCTAATGGCGTGTGGGTGATGATGGATGGAGAGGAACAGATTGAATATCCGCTGAAACCCATTGTCGAAAATGCAAAACCAACTTTGAGACAAATCATGCACCATTTCTCAGATGCA…
>GG20
GATGTAAATGTTGGATCAAAGGGAAAGGTGGTTCCGCGTTTGCAGAAGATTACAAGAAAGATGAATCTTCCAATGGTTGAAGGGAAGATCATCCTCAGTTTGGACCACTTGCTTGAGTACAAACCTAATCAGGTTGATTTATTCAACACTCGAGCAACAAGAACACAGTTCGAAGCGTGGTACAATGCAGTTAAAGATGAATATGAGCTTGACGATGAGCAGATGGGTGTGGTTATGAATGGTTTCATGGTATGGTGCATTGACAATGGTACATCTCCAGATGCTAATGGCGTGTGGGTGATGATGGATGGAGAGGAACAGATTGAATATCCGCTGAAACCCATTGTCGAAAATGCAAAACCAACTTTGAGACAAATCATGCACCATTTCTCAGATGCA…
>GG22
GATGTAAATGTTGGATCAAAGGGAAAGGTGGTTCCGCGTTTGCAGAAGATTACAAGAAAGATGAATCTTCCAATGGTTGAAGGGAAGATCATCCTCAGTTTGGACCACTTGCTTGAGTACAAACCTAATCAGGTTGATTTATTCAACACTCGAGCAACAAGAACACAGTTCGAAGCGTGGTACAATGCAGTTAAAGATGAATATGAGCTTGACGATGAGCAGATGGGTGTGGTTATGAATGGTTTCATGGTATGGTGCATTGACAATGGTACATCTCCAGATGCTAATGGCGTGTGGGTGATGATGGATGGAGAGGAACAGATTGAATATCCGCTGAAACCCATTGTCGAAAATGCAAAACCAACTTTGAGACAAATCATGCACCATTTCTCAGATGCA…
>GG23
GATGTAAATGTTGGATCAAAGGGAAAGGTGGTTCCGCGTTTGCAGAAGATTACAAGAAAGATGAATCTTCCAATGGTTGAAGGGAAGATCATCCTCAGTTTGGACCACTTGCTTGAGTACAAACCTAATCAGGTTGATTTATTCAACACTCGAGCAACAAGAACACAGTTCGATGCGTGGTACAATGCAGTTAAAGATGAATATGAGCTTGACGATGAGCAGATGGGTGTGGTTATGAATGGTTTCATGGTATGGTGCATTGACAATGGTACATCTCCAGATGCTAATGGCGTGTGGGTGATGATGGATGGAGAGGAACAGATTGAATATCCGCTGAAACCCATTGTCGAAAATGCAAAACCAACTTTGAGACAAATCATGCACCATTTCTCAGATGCA…
>GG4
GATGTAAATGTTGGATCAAAGGGAAAGGTGGTTCCGCGTTTGCAGAAGATTACAAGAAAGATGAATCTTCCAATGGTTGAAGGGAAGATCATCCTCAGTTTGGACCACTTGCTTGAGTACAAACCTAATCAGGTTGATTTATTCAACACTCGAGCAACAAGAACACAGTTCGAAGCGTGGTACAATGCAGTTAAAGATGAATATGAGCTTGACGATGAGCAGACGGGTGTGGTTATGAATGGTTTCATGGTATGGTGCATTGACAATGGTACATCTCCAGATGCTAATGGCGTGTGGGTGATGATGGATGGAGAGGAACAGATTGAATATCCGCTGAAACCCATTGTCGAAAATGCAAAACCAACTTTGAGACAAATCATGCACCATTTCTCAGATGCA…
>GG7
GATGTAAATGTTGGATCAAAGGGAAAGGTGGTTCCGCGTTTGCAGAAGATTCCAAGAAAGATGAATCTTCCAATGGTTGAAGGGAAGATCATCCTCAGTTTGGACCACTTGCTTGAGTACAAACCTAATCAGGTTGATTTATTCAACACTCGAGCAACAAGAACACAGTTCGAAGCGTGGTACAATGCAGTTAAAGATGAATATGAGCTTGACGATGAGCAGATGGGTGTGGTTATGAATGGTTTCATGGTATGGTGCATTGACAATGGTACATCTCCAGATGCTAATGGCGTGTGGGTGATGATGGATGGAGAGGAACAGATTGAATATCCGCTGAAACCCATTGTCGAAAATGCAAAACCAACTTTGAGACAAATCATGCACCATTTCTCAGATGCA…
>GG8
GATGTAAATGTTGGATCAAAGGGAAAGGTGGTTCCGCGTTTGCAGAAGATTACAAGAAAGATGAATCTTCCAATGGTTGAAGGGAAGATCATCCTCAGTTTGGACCACTTGCTTGAGTACAAACCTAATCAGGTTGATTTATTCAACACTCGAGCAACAAGAACACAGTTCGAAGCGTGGTACAATGCAGTTAAAGATGAATATGAGCTTGACGATGAGCAGATGGGTGTGGTTATGAATGGTTTCATGGTATGGTGCATTGACAATGGTACATCTCCAGATGCTAATGGCGTGTGGGTGATGATGGATGGAGAGGAACAGATTGAATATCCGCTGAAACCCATTGTCGAAAATGCAAAACCAACTTTGAGACAAATCATGCACCATTTCTCAGATGCA…
>GN1
GATGTAAATGTTGGATCAAAGGGAAAGGTGGTTCCGCGTTTGCAGAAGATTACAAGGAAGATGAATCTTCCAATGGTTGAAGGGAAGATCATCCTCAGTTTGGACCACTTGCTTGAGTATAAACCTAATCAGGTTGATTTATTCAACACTCGAGCAACAAGAACACAGTTCGAAGCATGGTACAATGCAGTTAAAGATGAATATGAGCTTGATGATGAGCAGATGGGTGTGGTTATGAATGGTTTCATGGTATGGTGCATTGACAATGGCACATCCCCAGATGCCAATGGCGTGTGGGTGATGATGGATGGAGAGGAACAGATTGAATATCCGCTGAAACCCATTGTTGAAAATGCAAAACCAACTTTGAGACAAATCATGCATCATTTCTCAGATGCA…
>GN10
GATGTAAATGTTGGATCAAAGGGAAAGGTGGTTCCGCGTTTGCAGAAGATTACAAGGAAGATGAATCTTCCAATGGTTGAAGGGAAGATCATCCTCAGTTTGGACCACTTGCTTGAGTATAAACCTAATCAGGTTGATTTATTCAACACTCGAGCAACAAGAACACAGTTCGAAGCATGGTACAATGCAGTTAAAGATGAATATGAGCTTGATGATGAGCAGATGGGTGTGGTTATGAATGGTTTCATGGTATGGTGCATTGACAATGGCACATCCCCAGATGCCAATGGCGTGTGGGTGATGATGGATGGAGAGGAACAGATTGAATATCCGCTGAAACCCATTGTTGAAAATGCAAAACCAACTTTGAGACAAATCATGCATCATTTCTCAGATGCA…
>GN11
GATGTAAATGTTGGATCAAAGGGAAAGGTGGTTCCGCGTTTGCAGAAGATTACAAGGAAGATGAATCTTCCAATGGTTGAAGGGAAGATCATCCTCAGTTTGGACCACTTGCTTGAGTATAAACCTAATCAGGTTGATTTATTCAACACTCGAGCAACAAGAACACAGTTCGAAGCATGGTACAATGCAGTTAAAGATGAATATGAGCTTGATGATGAGCAGATGGGTGTGGTTATGAATGGTTTCATGGTATGGTGCATTGACAATGGCACATCCCCAGATGCCAATGGCGTGTGGGTGATGATGGATGGAGAGGAACAGATTGAATATCCGCTGAAACCCATTGTTGAAAATGCAAAACCAACTTTGAGACAAATCATGCATCATTTCTCAGATGCA…
>GN12
GATGTAAATGTTGGATCAAAGGGAAAGGTGGTTCCGCGTTTGCAGAAGATTACAAGGAAGATGAATCTTCCAATGGTTGAAGGGAAGATCATCCTCAGTTTGGACCACTTGCCTGAGTATAAACCTAATCAGGTTGATTTATTCAACACTCGAGCAACAAGAACACAGTTCGAAGCATGGTACAGTGCAGTTAAAGATGAATATGAGCTTGATGATGAGCAGATGGGTGTGGTTATGAATGGTTTCATGGTATGGTGCATTGACAATGGCACATCCCCAGGTGCCAATGGCGTGTGGGTGATGATGGATGGAGAGGAACAGATTGAATATCCGCTGAAACCCATTGTTGAAAATGCAAAACCAACTTTGAGACAAATCATGCATCATTTCTCAGATGCA…
>GN2
GATGTAAATGTTGGATCAAAGGGAAAGGTGGTTCCGCGTTTGCAGAAGATTACAAGGAAGATGAATCTTCCAATGGTTGAAGGGAAGATCATCCTCAGTTTGGACCACTTGCTTGAGTATAAACCTAATCAGGTTGATTTATTCAACACTCGAGCAACAAGAACACAGTTCGAAGCATGGTACAATGCAGTTAAAGATGAATATGAGCTTGATGATGAGCAGATGGGTGTGGTTATGAATGGTTTCATGGTATGGTGCATTGACAATGGCACATCCCCAGATGCCAATGGCGTGTGGGTGATGATGGATGGAGAGGAACAGATTGAATATCCGCTGAAACCCATTGTTGAAAATGCAAAACCAACTTTGAGACAAATCATGCATCATTTCTCAGATGCA…
>GN3
GATGTAAATGTTGGATCAAAGGGAAAGGTGGTTCCGCGTTTGCAGAAGATTACAAGGAAGATGAATCTTCCAATGGTTGAAGGGAAGATCATCCTCAGTTTGGACCACTTGCTTGAGTATAAACCTAATCAGGTTGATTTATTCAACACTCGAGCAACAAGAACACAGTTCGAAGCATGGTACAATGCAGTTAAAGATGAATATGAGCTTGATGATGAGCAGATGGGTGTGGTTATGAATGGTTTCATGGTATGGTGCATTGACAATGGCACATCCCCAGATGCCAATGGCGTGTGGGTGATGATGGATGGAGAGGAACAGATTGAATATCCGCTGAAGCCCATTGTTGAAAATGCAAAACCAACTTTGAGACAAATCATGCATCATTTCTCAGATGCA…
>GN4
GATGTAAATGTTGGATCAAAGGGAAAGGTGGTTCCGCGTTTGCAGAAGATTACAAGGAAGATGAATCTTCCAATGGTTGAAGGGAAGATCATCCTCAGTTTGGACCACTTGCTTGAGTATAAACCTAATCAGGTTGATTTATTCAACACTCGAGCAACAAGAACACAGTTCGAAGCATGGTACAATGCAGTTAAAGATGAATATGAGCTTGATGATGAGCAGATGGGTGTGGTTATGAATGGTTTCATGGTATGGTGCATTGACAATGGCACATCCCCAGATGCCAATGGCGTGTGGGTGATGATGGATGGAGAGGAACAGATTGAATATCCGCTGAAACCCATTGTTGAAAATGCAAAACCAACTTTGAGACAAATCATGCATCATTTCTCAGATGCA…
>GN5
GATGTAAATGTTGGATCAAAGGGAAAGGTGGTTCCGCGTTTGCAGAAGATTACAAGGAAGATGAATCTTCCAATGGTTGAAGGGAAGATCATCCTCAGTTTGGACCACTTGCTTGAGTATAAACCTAATCAGGTTGATTTATTCAACACTCGAGCAACAAGAACACAGTTCGAAGCATGGTACAATGCAGTTAAAGATGAATATGAGCTTGATGATGAGCAGATGGGTGTGGTTATGAATGGTTTCATGGTATGGTGCATTGACAATGGCACATCCCCAGATGCCAATGGCGTGTGGGTGATGATGGATGGAGAGGAACAGATTGAATATCCGCTGAAACCCATTGTTGAAAATGCAAAACCAACTTTGAGACAAATCATGCATCATTTCTCAGATGCA…
>GN6
GATGTAAATGTTGGATCAAAGGGAAAGGTGGTTCCGCGTTTGCAGAAGATTACAAGGAAGATGAATCTTCCAATGGTTGAAGGGAAGATCATCCTCAGTTTGGACCACTTGCTTGAGTATAAACCTAATCAGGTTGATTTATTCAACACTCGAGCAACAAGAACACAGTTCGAAGCATGGTACAATGCAGTTAAAGATGAATATGAGCTTGATGATGAGCAGATGGGTGTGGTTATGAATGGTTTCATGGTATGGTGCATTGACAATGGCACATCCCCAGATGCCAATGGCGTGTGGGTGATGATGGATGGAGAGGAACAGATTGAATATCCGCTGAAACCCATTGTTGAAAATGCAAAACCAACTTTGAGACAAATCATGCATCATTTCTCAGATGCA…
>GN7
GATGTAAATGTTGGATCAAAGGGAAAGGTGGTTCCGCGTTTGCAGAAGATTACAAGGAAGATGAATCTTCCAATGGTTGAAGGGAAGATCATCCTCAGTTTGGACCACTTGCTTGAGTATAAACCTAATCAGGTTGATTTATTCAACACTCGAGCAACAAGAACACAGTTCGAAGCATGGTACAATGCAGTTAAAGATGAATATGAGCTTGATGATGAGCAGATGGGTGTGGTTATGAATGGTTTCATGGTATGGTGCATTGACAATGGCACATCCCCAGATGCCAATGGCGTGTGGGTGATGATGGATGGAGAGGAACAGATTGAATATCCGCTGAAACCCATTGTTGAAAATGCAAAACCAACTTTGAGACAAATCATGCATCATTTCTCAGATGCA…
>GN9
GATGTAAATGTTGGATCAAAGGGAAAGGTGGTTCCGCGTTTGCAGAAGATTACAAGGAAGATGAATCTTCCAATGGTTGAAGGGAAGATCATCCTCAGTTTGGACCACTTGCTTGAGTATAAACCTAATCAGGTTGATTTATTCAACACTCGAGCAACAAGAACACAGTTCGAAGCATGGTACAATGCAGTTAAAGATGAATATGAGCTTGATGATGAGCAGATGGGTGTGGTTATGAATGGTTTCATGGTATGGTGCATTGACAATGGCACATCCCCAGATGCCAATGGCGTGTGGGTGATGATGGATGGAGAGGAACAGATTGAATATCCGCTGAAACCCATTGTTGAAAATGCAAAACCAACTTTGAGACAAATCATGCATCATTTCTCAGATGCA…
>GW1
GATGTAAATGTTGGATCAAAGGGAAAGGTGGTTCCGCGTTTGCAGAAGATCACAAGAAAGATGAACCTTCCAATGGTTGAAGGGAAGATTATTCTTAGCTTAGACCATTTGCTTGAGTACAAACCTAATCAGGTTGACTTATTCAACACTCGAGCAACAAGAACACAGTTTGAAGCGTGGTACAATGCAGTCAAGGATGAATATGAGCTTGATGATGAACAAATGGGTGTGGTCATGAATGGTTTTATGGTTTGGTGTATTGACAATGGCACATCTCCAGATGCCAATGGCGTGTGGGTGATGATGGATGGAGAGGAACAGATTGAATATCCACTGAAGCCCATTGTTGAAAATGCAAAACCAACTTTGAGACAAATCATGCATCATTTTTCAGATGCA…
>GW11
GATGTAAATGTTGGATCAAAAGGAAAGGTGGTTCCGCGCTTGCAGAAGATCACAAGAAAGATGAATCTTCCAATGGTTGAAGGGAAGATTATTCTTAGCTTAGACCATTTGCTTGAGTACAAACCTAATCAGGTTGACTTATTCAACACTCGAGCAACAAGAACACAGTTTGAAGCGTGGTACAATGCAGTCAAGGATGAATATGAGCTTGATGATGAACAAATGGGTGTGGTCATGAATGGTTTTATGGTTTGGTGTATTGACAATGGCACATCTCCAGATGCCAATGGCGTGTGGGTGATGATAGATGGAGAGGAACAGATTGAATATCCACTGAAGCCCATTGTTGAAAATGCAAAACCAACTTTGAGACAAATCATGCATCATTTTTCAGATGCA…
>GW12
GATGTAAATGTTGGATCAAAAGGAAAGGTGGTTCCGCGTTTGCAGAAGATCACAAGAAAGATGAATCTTCCAATGGTTGAAGGGAAGATTATTCTTAGCTTAGACCATTTGCTTGAGTACAAACCTAATCAGGTTGACTTATTCAACACTCGAGCAACAAGAACACAGTTTGAAGCGTGGTACAATGCAGTCAAGGATGAATATGAGCTTGATGATGAACAAATGGGTGTGGTCATGAATGGTTTTATGGTTTGGTGTATTGACAATGGCACATCTCCAGATGCCAATGGCGTGTGGGTGATGATGGATGGAGAGGAACAGATTGAATATCCACTGAAGCCCATTGTTGAAAATGCAAAACCAACTTTGAGACAAATCATGCATCATTTTTCAGATGCA…
>GW13
GATGTAAATGTTGGGTCAAAAGGAAAAGTGGTTCCGCGTTTGCAGAAGATCACAAGAAAGATGAATCTTCCAATGGTTGAAGAGAAGATTATTCTTAGCTTAGACCATTTGCTTGAGTACAAACCTAATCAGGTTGACTTATTCAACACTCGAGCAACAAGAACACAGTTTGAAGCGTGGTACAATGCAGTCAAGGATGAATATGAGCTTGATGATGAACAAATGGGTGTGGTCATGAATGGTTTTATGGTTTGGTGTATTGACAATGGCACATCTCCAGATGCCAATGGCGTGTGGGTGATGATGGATGGAGAGGAACAGATTGAATATCCACTGAAGCCCATTGTTGAAAATGCAAAACCAACTTTGAGACAAATCATGCATCATTTTTCAGATGCA…
>GW2
GATGTAAATGTTGGATCAAAGGGAAAGGTGGTGCCACGTTTGCAGAAGATTACAAGAAAGATGAATCTTCCAATGGTTGAAGGGAAGATCATTCTCGGTTTGGACCACTTGTTTGAGTATAAACCTAATCAGGTTGATTTATTCAATACTCGAGCAACAAGAACACAATTCGAAGCGTGGTACAATGCAGTTAAAGATGAATATGAGCTTGACGATGAACAGATGGGTGTGGTTATGAATGGTTTCATGGTATGGTGCATCGACAATGGCACATCTCCAGATGCCAATGGCGTGTGGGTGATGATGGATGGAGAAGAACAGATTGAATATCCACTGAAGCCCATTGTTGAAAATGCAAAACCAACTTTGAGACAAATCATGCATCATTTTTCAGATGCA…
>GW3
GATGTAAATGTTGGATCAAAGGGAAAGGTGGTGCCGCGTTTGCAGAAGATTACAAGAAAGATGAATCTTCCAATGGTTGAAGGGAAGATCATTCTCAGTTTGGACCACTTGCTTGAGTATAAACCTAATCAGGTTGATTTATTTAATACTCGAGCAACAAGAACACAATTCGAAGCGTGGTACAATGCAGTTAAAGATGAATATGAGCTTGACGATGAACAGATGGGTGTGGTTATGAATGGTTTCATGGTATGGTGCATCGACAATGGCACATCTCCAGATGCCAATGGCGTGTGGGTGATGATGGATGGAGAAGAACAGATTGAATATCCGCTGAAACCCATTGTCGAAAATGCAAAACCAACTCTGAGACAAATTATGCACCACTTCTCAGATGCA…
>GW4
GATGTAAATGTTGGATCAAAAGGAAAGGTGGTTCCGCGTTTGCAGAAGATCACAAGAAAGATGAATCTTCCAATGGTTGAAGGGAAGATTATTCTTAGCTTAGACCATTTGCTTGAGTACAAACCTAATCAGGTTGACTTATTCAACACTCGAGCAACAAGAACACAGTTTGAAGCGTGGTACAATGCAGTCAAGGATGAATATGAGCTTGATGATGAACAAATGGGTGTGGTCATGAATGGTTTTATGGTTTGGTGTATTGACAATGGCACATCTCCAGATGCCAATGGCGTGTGGGTGATGATGGATGGAGAGGAACAGATTGAATATCCACTGAAGCCCATTGTTGAAAATGCAAAACCAACTTTGAGACAAATCATGCATCATTTTTCAGATGCA…
>GW5
GATGTAAATGTTGGATCAAAAGGAAAGGTGGTTCCGCGTTTGCAGAAGATTACAAGAAAGATGAATCTTCCAATGGTTGAAGGGAAGATTATTCTTAGCTTGGACCACCTGCTTGAGTACAAACCTAATCAGGTTGATTTATTCAATACTCGAGCAACAAGAACACAGTTTGAAGCGTGGTACAACGCAGTTAAGGATGAATATGAGCTTGATGATGAACAAATGGGTGTGGTCATGAATGGTTTCATGGTTTGGTGTATTGACAATGGCACATCTCCAGATGCCAATGGCGTGTGGGTGATGATGGATGGAGAGGAACAGATTGAATATCCGCTGAAGCCCATTGTCGAAAATGCAAAACCAACTTTGAGACAAATCATGCACCATTTTTCAGATGCA…
>GW6
GATGTAAATGTTGGATCAAAGGGAAAGGTGGTGCCACGTTTGCAGAAGATTACAAGAAAGATGAATCTTCCAATGGTTGAAGGGAAGATCATTCTCAGTTTGGACCACTTGCTTGAGTATAAACCTAATCAGGTTGATTTATTCAATACTCGAGCAACAAGAACACAATTCGAAGCGTGGTACAATGCAGTTAAAGATGAATATGAGCTTGACGATGAACAGATGGGTGTGGTTATGAATGGTTTCATGGTATGGTGCATCGACAATGGCACATCTCCAGATGCCAATGGCGTGTGGGTGATGATGGATGGAGAAGAACAGATTGAATATCCGCTGAAACCCATTGTCGAGAATGCAAAACCAACTCTGAGACAAATTATGCACCACTTCTCAGATGCA…
>GW7
GATGTAAATGTTGGATCAAAAGGAAAGGTGGTTCCGCGTTTGCAGAAGATCACAAGAAAGATGAATCTTCCAATGGTTGAAGGGAAGATTATTCTTAGCTTAGACCATTTGCTTGAGTACAAACCTAATCAGGTTGACTTATTCAACACTCGAGCAACAAGAACACAGTTTGAAGCGTGGTACAATGCAGTCAAGGATGAATATGAGCTTGATGATGAACAAATGGGTGTGGTCATGAATGGTTTTATGGTTTGGTGTATTGACAATGGCACATCTCCAGATGCCAATGGCGTGTGGGTGATGATGGATGGAGAGGAACAGATTGAATATCCCCTGAAGCCCATTGTTGAAAATGCAAAACCAACTTTGAGACAAATCATGCATCATTTTTCAGATGCA…
>GW8
GATGTAAATGTTGGATCAAAAGGAAAGGTGGTTCCGCGTTTGCAGAAGATCACAAGAAAGATGAATCTTCCAATGGTTGAAGGGAAGATTATTCTTAGCTTAGACCATTTGCTTGAGTACAAACCTAATCAGGTTGACTTATTCAACACTCGAGCAACAAGAACACAGTTTGAAGCGTGGTACAATGCAGTCAAGGATGAATATGAGCTTGATGATGAACAAATGGGTGTGGTCATGAATGGTTTTATGGTTTGGTGTATTGACAATGGCACATCTCCAGATGCCAATGGCGTGTGGGTGATGATGGATGGAGAGGAACAGATTGAATATCCACTGAAGCCCATTGTTGAAAATGCAAAACCAACTTTGAGACAAATCATGCATCATTTTTCAGATGCA…
>GW9
GATGTAAATGTTGGATCAAAAGGAAAGGTGGTTCCGCGTTTGCAGAAGATCACAAGAAAGATGAATCTTCCAATGGTTGAAGGGAAGATTATTCTTAGCTTAGACCATTTGCTTGAGTACAAACCTAATCAGGTTGACTTATTCAACACTCGAGCAACAAGAACACAGTTTGAAGCGTGGTACAATGCAGTCAAGGATGAATATGAGCTTGATGATGAACTAATGGGTGTGGTCATGAATGGTTTTATGGTTTGGTGTATTGACAATGGCACATCTCCAGATGCCAATGGCGTGTGGGTGATGATGGATGGAGAGGAACAGATTGAATATCCACTGAAGCCCATTGTTGAAAATGCAAAACCAACTTTGAGACAAATCATGCATCATTTTTCAGATGCA…
>JB1
GATGTAAATGTTGGATCAAAGGGAAAGGTGGTTCCGCGTTTGCAGAAGATTACAAGGAAGATGAATCTTCCAATGGTTGAAGGGAAGATCATTCTCAGTTTGGACCACTTGCTTGAGTATAAACCTAATCAGGTTGATTTATTCAACACTCGAGCAACAAGAACACAGTTCGAAGCATGGTACAATGCAGTTAAAGATGAATATGAGCTTGATGATGAGCAGATGGGTGTGGTTATGAATGGTTTCATGGTATGGTGCATTGACAATGGCACATCCCCAGATGCCAATGGCGTGTGGGTGATGATGGATGGAGAGGAACAGATTGAATATCCGCTGAAACCCATTGTTGAAAATGCAAAACCAACTTTGAGACAAATCATGCATCATTTCTCAGATGCA…
>JB10
GATGTAAATGTTGGATCAAAGGGAAAGGTGGTTCCGCGTTTGCAGAAGATTACAAGGAAGATGAATCTTCCAATGGTTGAAGGGAAGATCATTCTCAGTTTGGACCACTTGCTTGAGTATAAACCTAATCAGGTTGATTTATTCAACACTCGAGCAACAAGAACACAGTTCGAAGCATGGTACAATGCAGTTAAAGATGAATATGAGCTTGATGATGAGCAGATGGGTGTGGTTATGAATGGTTTCATGGTATGGTGCATTGACAATGGCACATCCCCAGATGCCAATGGCGTGTGGGTGATGATGGATGGAGAGGAACAGATTGAATATCCGCTGAAACCCATTGTTGAAAATGCAAAACCAACTTTGAGACAAATCATGCATCATTTCTCAGATGCA…
>JB11
GATGTAAATGTTGGATCAAAGGGAAAGGTGGTTCCGCGTTTGCAGAAGATTACAAGGAAGATGAATCTTCCAATGGTTGAAGGGAAGATCATTCTCAGTTTGGACCACTTGCTTGAGTATAAACCTAATCAGGTTGATTTATTCAACACTCGAGCAACAAGAACACAGTTCGAAGCATGGTACAATGCAGTTAAAGATGAATATGAGCTTGATGATGAGCAGATGGGTGTGGTTATGAATGGTTTCATGGTATGGTGCATTGACAATGGCACATCCCCAGATGCCAATGGCGTGTGGGTGATGATGGATGGAGAGGAACAGATTGAATATCCGCTGAAACCCATCGTTGAAAATGCAAAACCAACTTTGAGACAAATCATGCATCATTTCTCAGATGCA…
>JB12
GATGTAAATGTTGGATCAAAGGGAAAGGTGGTTCCGCGTTTGCAGAAGATTACAAGGAAGATGAATCTTCCAATGGTTGAAGGGAAGATCATTCTCAGTTTGGACCACTTGCTTGAGTATAAACCTAATCAGGTTGATTTATTCAACACTCGAGCAACAAGAACACAGTTCGAAGCATGGTACAATGCAGTTAAAGATGAATATGAGCTTGATGATGAGCAGATGGGTGTGGTTATGAATGGTTTCATGGTATGGTGCATTGACAATGGCACATCCCCAGATGCCAATGGCGTGTGGGTGATGATGGATGGAGAGGAACAGATTGAATATCCGCTGAAACCCATTGTTGAAAATGCAAAACCAACTTTGAGACAAATCATGCATCATTTCTCAGATGCA…
>JB2
GATGTAAATGTTGGATCAAAGGGAAAGGTGGTTCCGCGTTTGCAGAAGATTACAAGGAAGATGAATCTTCCAATGGTTGAAGGGAAGATCATTCTCAGTTTGGACCACTTGCTTGAGTATAAACCTAATCAGGTTGATTTATTCAACACTCGAGCAACAAGAACACAGTTCGAAGCATGGTACAATGCAGTTAAAGATGAATATGAGCTTGATGATGAGCAGATGGGTGTGGTTATGAATGGTTTCATGGTATGGTGCATTGACAATGGCACATCCCCAGATGCCAATGGCGTGTGGGTGATGATGGATGGAGAGGAACAGATTGAATATCCGCTGAAACCCATTGTTGAAAATGCAAAACCAACTTTGAGACAAATCATGCATCATTTCTCAGATGCA…
>JB5
GATGTAAATGTTGGATCAAAAGGAAAGGTGGTTCCGCGTTTGCAGAAGATTACAAGAAAGATGAATCTTCCAATGGTTGAAGGGAAGATTATTCTTAGCTTGGACCACCTGCTTGAGTACAAACCTAATCAGGTTGATTTATTCAATACTCGAGCAACAAGAACACAGTTTGAAGCGTGGTACAACGCAGTTAAGGATGAATATGAGCTTGATGATGAACAAATGGGTGTGGTCATGAATGGTTTCATGGTTTGGTGTATTGACAATGGCACATCTCCAGATGCCAATGGCGTGTGGGTGATGATGGATGGAGAGGAACAGATTGAATATCCGCTGAAGCCCATTGTCGAAAATGCAAAACCAACTTTGAGACAAATCATGCACCATTTTTCAGATGCA…
>JB6
GATGTAAATGTTGGATCAAAAGGAAAGGTGGTTCCGCGTTTGCAGAAGATTACAAGAAAGATGAATCTTCCAATGGTTGAAGGGAAGATTATTCTTAGCTTGGACCACCTGCTTGAGTACAAACCTAATCAGGTTGATTTATTCAATACTCGAGCAACAAGAACACAGTTTGAAGCGTGGTACAACGCAGTTAAGGATGAATATGAGCTTGATGATGAACAAATGGGTGTGGTCATGAATGGTTTCATGGTTTGGTGTATTGACAATGGCACATCTCCAGATGCCAATGGCGTGTGGGTGATGATGGATGGAGAGGAACAGATTGAATATCCGCTGAAGCCCATTGTCGAAAATGCAAAACCAACTTTGAGACAAATCATGCACCATTTTTCAGATGCA…
>JB7
GATGTAAATGTTGGATCAAAGGGAAAGGTGGTTCCGCGTTTGCAGAAGATTACAAGGAAGATGAATCTTCCAATGGTTGAAGGGAAGATCATTCTCAGTTTGGACCACTTGCTTGAGTATAAACCTAATCAGGTTGATTTATTCAACACTCGAGCAACAAGAACACAGTTCGAAGCATGGTACAATGCAGTTAAAGATGAATATGAGCTTGATGATGAGCAGATGGGTGTGGTTATGAATGGTTTCATGGTATGGTGCATTGACAATGGCACATCCCCAGATGCCAATGGCGTGTGGGTGATGATGGATGGAGAGGAACAGATTGAATATCCGCTGAAACCCATTGTTGAAAATGCAAAACCAACTTTGAGACAAATCATGCATCATTTCTCAGATGCA…
>JB8
GATGTAAATGTTGGATCAAAGGGAAAGGTGGTTCCGCGTTTGCAGAAGATTACAAGGAAGATGAATCTTCCAATGGTTGAAGGGAAGATCATTCTCAGTTTGGACCACTTGCTTGAGTATAAACCTAATCAGGTTGATTTATTCAACACTCGAGCAACAAGAACACAGTTCGAAGCATGGTACAATGCAGTTAAAGATGAATATGAGCTTGATGATGAGCAGATGGGTGTGGTTATGAATGGTTTCATGGTATGGTGCATTGACAATGGCACATCCCCAGATGCCAATGGCGTGTGGGTGATGATGGATGGAGAGGAACAGATTGAATATCCGCTGAAACCCATTGTTGAAAATGCAAAACCAACTTTGAGACAAATCATGCATCATTTCTCAGATGCA…
>JB9
GATGTAAATGTTGGATCAAAGGGAAAGGTGGTTCCGCGTTTGCAGAAGATTACAAGGAAGATGAATCTTCCAATGGTTGAAGGGAAGATCATTCTCAGTTTGGACCACTTGCTTGAGTATAAACCTAATCAGGTTGATTTATTCAACACTCGAGCAACAAGAACACAGTTCGAAGCATGGTACAATGCAGTTAAAGATGAATATGAGCTTGATGATGAGCAGATGGGTGTGGTTATGAATGGTTTCATGGTATGGTGCATTGACAATGGCACATCCCCAGATGCCAATGGCGTGTGGGTGATGATGGATGGAGGGGGACAGATTGAATATCCGCTGAAACCCATTGTTGAAAATGCAAAACCAACTTTGAGACAAATCATGCATCATTTCTCAGATGCA…
>JB3
GATGTAAATGTTGGATCAAAAGGAAAGGTGGTTCCGCGTTTGCAGAAGATTACAAGAAAGATGAATCTTCCAATGGTTGAAGGGAAGATTATTCTTAGCTTGGACCACCTGCTTGAGTACAAACCTAATCAGGTTGATTTATTCAATACTCGAGCAACAAGAACACAGTTTGAAGCGTGGTACAACGCAGTTAAGGATGAATATGAGCTTGATGATGAACAAATGGGTGTGGTCATGAATGGTTTCATGGTTTGGTGTATTGACAATGGCACATCTCCAGATGCCAATGGCGTGTGGGTGATGATGGATGGAGAGGAACAGATTGAATATCCGCTGAAGCCCATTGTCGAAAATGCAAAACCAACTTTGAGACAAATCATGCACCATTTTTCAGATGCA…
>JB4
GATGTAAATGTTGGATCAAAAGGAAAGGTGGTTCCGCGTTTGCAGAAGATTACAAGAAAGATGAATCTTCCAATGGTTGAAGGGAAGATTATTCTTAGCTTGGACCACCTGCTTGAGTACAAACCTAATCAGGTTGATTTATTCAATACTCGAGCAACAAGAACACAGTTTGAAGCGTGGTACAACGCAGTTAAGGATGAATATGAGCTTGATGATGAACAAATGGGTGTGGTCATGAATGGTTTCATGGTTTGGTGTATTGACAATGGCACATCTCCAGATGCCAATGGCGTGTGGGTGATGATGGATGGAGAGGAACAGATTGAATATCCGCTGAAGCCCATTGTCGAAAATGCAAAACCAACTTTGAGACAAATCATGCACCATTTTTCAGATGCA…

## Sheet: Table S2
Table S2. Identical SMV CP sequences in major haplotypes using 83 SMV CP sequences.
Node label	Matching Sequences	Number of sequences (isolates)	Subgroup
CN11	CN11	8	Subgroup5
	CN12		Subgroup5
	CN13		Subgroup5
	CN2		Subgroup5
	CN3		Subgroup5
	CN4		Subgroup5
	CN6		Subgroup5
	CN9		Subgroup5
GW12	GW12	3	Subgroup6
	GW4		Subgroup6
	GW8		Subgroup6
JB5	JB5	3	Subgroup7
	JB6		Subgroup7
	JB3		Subgroup7
GG20	GG20	2	Subgroup2
	GG22		Subgroup2
GG16	GG16	2	Subgroup2
	GG23		Subgroup2
GN1	GN1	9	Subgroup3
	GN10		Subgroup3
	GN11		Subgroup3
	GN2		Subgroup3
	GN4		Subgroup3
	GN5		Subgroup3
	GN6		Subgroup3
	GN7		Subgroup3
	GN9		Subgroup3
CB1	CB1	14	Subgroup4
	CB10		Subgroup4
	CB11		Subgroup4
	CB12		Subgroup4
	CB2		Subgroup4
	CB3		Subgroup4
	CB4		Subgroup4
	CB5		Subgroup4
	CB7		Subgroup4
	CB9		Subgroup4
	JB1		Subgroup4
	JB10		Subgroup4
	JB2		Subgroup4
	JB7		Subgroup4
GG12	GG12	3	Subgroup2
	GG13		Subgroup2
	GG7		Subgroup2

## Sheet: Table S3
Table S3. Information of 305 SMV isolates used for phylogenetic analysis.
Twelve clades of 305 SMV isolates were defined by maximum likelihood phylogenetic tree.
Accession number	Strain or Isolate	Country	Date	Host	Publication	Clade
AB085900.1	G3	Japan	2002	Glycine max	Construction of of an infectious cDNA clone of Soybean mosaic virus strain G3	Clade5
AB100442.1	Aa	Japan	2003	Glycine max	None	Clade5
AB100443.1	Aa15-M2	Japan	2003	Glycine max	None	Clade5
AF241739.1	G7	USA	1992	Glycine max	Strain-specific P3 of Soybean mosaic virus elicits Rsv1-mediated extreme resistance, but absence of P3 elicitor function alone is insufficient for virulence on Rsv1-genotype soybean	Clade5
AF242844.1	Al5	USA	2000	Glycine max	Pathogen-derived transgenic resistance to soybean mosaic virus in soybean	Clade9
AF242845.1	G6	USA	2000	Glycine max	Pathogen-derived transgenic resistance to soybean mosaic virus in soybean	Clade6
AH008402.2	ChGs2	USA	1999	Glycine max	Natural variability of soybean mosaic virus	Clade7
AH008403.2	ChH2	USA	1999	Glycine max	Natural variability of soybean mosaic virus	Clade7
AH008404.2	ChGs1	USA	1999	Glycine max	Natural variability of soybean mosaic virus	Clade8
AH008446.2	Ch1	USA	1999	Glycine max	Natural variability of soybean mosaic virus	Clade7
AH008447.2	ChGs3	USA	1999	Glycine max	Natural variability of soybean mosaic virus	Clade7
AH008448.2	ChH1	USA	1999	Glycine max	Natural variability of soybean mosaic virus	Clade7
AH008449.2	ChJ	USA	1999	Glycine max	Natural variability of soybean mosaic virus	Clade9
AH008450.2	ChS	USA	1999	Glycine max	Natural variability of soybean mosaic virus	Clade7
AH008451.2	G1	USA	1999	Glycine max	Natural variability of soybean mosaic virus	Clade11
AH008452.2	G3	USA	1999	Glycine max	Natural variability of soybean mosaic virus	Clade5
AH008453.2	G5	USA	1999	Glycine max	Natural variability of soybean mosaic virus	Clade6
AH008454.2	G6	USA	1999	Glycine max	Natural variability of soybean mosaic virus	Clade6
AH008455.2	G7a	USA	1999	Glycine max	Natural variability of soybean mosaic virus	Clade11
AH008456.2	G7F	USA	1999	Glycine max	Natural variability of soybean mosaic virus	Clade11
AH008457.2	VA1	USA	1999	Glycine max	Natural variability of soybean mosaic virus	Clade5
AH008458.2	IL1	USA	1999	Glycine max	Natural variability of soybean mosaic virus	Clade9
AH008459.2	VA2	USA	1999	Glycine max	Natural variability of soybean mosaic virus	Clade7
AH012604.2	1071	USA	1999	Glycine max	Natural variability of soybean mosaic virus	Clade8
AH012605.2	1083	USA	1999	Glycine max	Natural variability of soybean mosaic virus	Clade7
AH012606.2	413	USA	1999	Glycine max	Natural variability of soybean mosaic virus	Clade5
AH012607.2	452	USA	1999	Glycine max	Natural variability of soybean mosaic virus	Clade7
AH012608.2	746	USA	1999	Glycine max	Natural variability of soybean mosaic virus	Clade5
AH012609.2	770	USA	1999	Glycine max	Natural variability of soybean mosaic virus	Clade9
AJ293277.1	Hangzhou	China	2000	Glycine max	A universal PCR primer to detect members of the Potyviridae and its use to examine the taxonomic status of several members of the family	Clade7
AJ310200.1	SAAS	China	2001	Glycine max	A virus related to soybean mosaic virus from Pinellia ternata in China and its comparison with local soybean SMV isolates	Clade6
AJ312439.1	Hangzhou	China	2001	Glycine max	A virus related to soybean mosaic virus from Pinellia ternata in China and its comparison with local soybean SMV isolates	Clade7
AJ507388.2	P	China	2001	Pinellia ternata	A virus related to soybean mosaic virus from Pinellia ternata in China and its comparison with local soybean SMV isolates	Clade1
AJ511347.1	2	China	2002	Pinellia ternata	A virus related to soybean mosaic virus from Pinellia ternata in China and its comparison with local soybean SMV isolates	Clade1
AJ619757.1	CN18	South Korea	2003	Glycine max	None	Clade11
AJ628750.1	HZ1	China	2001	Pinellia ternata	Further molecular characterisation of potyviruses infecting aroid plants for medicinal use in China	Clade1
AJ628751.1	SH	China	2004	Pinellia ternata	Further molecular characterisation of potyviruses infecting aroid plants for medicinal use in China	Clade1
AJ628752.1	SY1	China	2004	Pinellia ternata	Further molecular characterisation of potyviruses infecting aroid plants for medicinal use in China	Clade1
AJ628753.1	WH1	China	2004	Pinellia ternata	Further molecular characterisation of potyviruses infecting aroid plants for medicinal use in China	Clade1
AJ628754.1	WH2	China	2004	Pinellia ternata	Further molecular characterisation of potyviruses infecting aroid plants for medicinal use in China	Clade1
AJ628755.1	YZ	China	2004	Pinellia ternata	Further molecular characterisation of potyviruses infecting aroid plants for medicinal use in China	Clade1
AY216010.1	G7	USA	2003	Glycine max	Evolution of Soybean mosaic virus-G7 molecularly cloned genome in Rsv1-genotype soybean results in emergence of a mutant capable of evading Rsv1-mediated recognition	Clade5
AY216987.1	G7d	USA	2003	Glycine max	Evolution of Soybean mosaic virus-G7 molecularly cloned genome in Rsv1-genotype soybean results in emergence of a mutant capable of evading Rsv1-mediated recognition	Clade5
AY294044.1	G5	South Korea	2003	Glycine max	Complete genome sequences of the genomic RNA of Soybean mosaic virus strains G7H and G5	Clade10
AY294045.1	G7H	South Korea	2003	Glycine max	Complete genome sequences of the genomic RNA of Soybean mosaic virus strains G7H and G5	Clade10
CB1	CB1	South Korea	2016	Glycine max		Clade10
CB10	CB10	South Korea	2016	Glycine max		Clade10
CB11	CB11	South Korea	2016	Glycine max		Clade10
CB12	CB12	South Korea	2016	Glycine max		Clade10
CB2	CB2	South Korea	2016	Glycine max		Clade10
CB3	CB3	South Korea	2016	Glycine max		Clade10
CB4	CB4	South Korea	2016	Glycine max		Clade10
CB5	CB5	South Korea	2016	Glycine max		Clade10
CB6	CB6	South Korea	2016	Glycine max		Clade10
CB7	CB7	South Korea	2016	Glycine max		Clade10
CB8	CB8	South Korea	2016	Glycine max		Clade10
CB9	CB9	South Korea	2016	Glycine max		Clade10
CN1	CN1	South Korea	2016	Glycine max		Clade6
CN10	CN10	South Korea	2016	Glycine max		Clade6
CN11	CN11	South Korea	2016	Glycine max		Clade6
CN12	CN12	South Korea	2016	Glycine max		Clade6
CN13	CN13	South Korea	2016	Glycine max		Clade6
CN14	CN14	South Korea	2016	Glycine max		Clade6
CN19	CN19	South Korea	2016	Glycine max		Clade6
CN2	CN2	South Korea	2016	Glycine max		Clade6
CN3	CN3	South Korea	2016	Glycine max		Clade6
CN4	CN4	South Korea	2016	Glycine max		Clade6
CN6	CN6	South Korea	2016	Glycine max		Clade6
CN8	CN8	South Korea	2016	Glycine max		Clade6
CN9	CN9	South Korea	2016	Glycine max		Clade6
D00507.2	N	USA	1989	Glycine max	The nucleotide sequence of a soybean mosaic virus coat protein-coding region and its expression in Escherichia coli, Agrobacterium tumefaciens and tobacco callus	Clade11
D88615.1	B87	Japan	1996	Glycine max	Comparative studies on soybean mosaic virus strains B and C: coat protein sequences and virulence in soybean cultivars	Clade11
D88616.1	CN	Japan	1996	Glycine max	Comparative studies on soybean mosaic virus strains B and C: coat protein sequences and virulence in soybean cultivars	Clade7
DQ360817.1	BZ	China	2006	Pinellia ternata	Molecular characterization and evolutionary analysis of soybean mosaic virus infecting Pinellia ternata in China	Clade1
DQ360818.1	HN2	China	2006	Pinellia ternata	Molecular characterization and evolutionary analysis of soybean mosaic virus infecting Pinellia ternata in China	Clade1
DQ360819.1	JZX	China	2006	Pinellia ternata	Molecular characterization and evolutionary analysis of soybean mosaic virus infecting Pinellia ternata in China	Clade1
DQ360820.1	LB	China	2006	Pinellia ternata	Molecular characterization and evolutionary analysis of soybean mosaic virus infecting Pinellia ternata in China	Clade1
DQ360821.1	SX	China	2006	Pinellia ternata	Molecular characterization and evolutionary analysis of soybean mosaic virus infecting Pinellia ternata in China	Clade1
DQ360822.1	XY	China	2006	Pinellia ternata	Molecular characterization and evolutionary analysis of soybean mosaic virus infecting Pinellia ternata in China	Clade1
DQ360823.1	YW	China	2006	Pinellia ternata	Molecular characterization and evolutionary analysis of soybean mosaic virus infecting Pinellia ternata in China	Clade1
EU871724.1	L	Canada	2005	Glycine max	Identification and molecular characterization of two naturally occurring Soybean mosaic virus isolates that are closely related but differ in their ability to overcome Rsv4 resistance	Clade11
EU871725.1	L-RB	Canada	2005	Glycine max	Identification and molecular characterization of two naturally occurring Soybean mosaic virus isolates that are closely related but differ in their ability to overcome Rsv4 resistance	Clade11
FJ376388.1	pSMV-G5H	South Korea	2005	Glycine max	Infectious in vivo transcripts from a full-length clone of Soybean mosaic virus Strain G5H	Clade10
FJ548849.1	WS200	South Korea	2006	Glycine soja	Molecular variability and genetic structure of the population of soybean mosaic virus based on the analysis of complete genome sequences	Clade10
FJ640954.1	WS32	South Korea	2006	Glycine soja	Molecular variability and genetic structure of the population of soybean mosaic virus based on the analysis of complete genome sequences	Clade6
FJ640955.1	WS37	South Korea	2006	Glycine soja	Molecular variability and genetic structure of the population of soybean mosaic virus based on the analysis of complete genome sequences	Clade11
FJ640956.1	WS84	South Korea	2006	Glycine soja	Molecular variability and genetic structure of the population of soybean mosaic virus based on the analysis of complete genome sequences	Clade7
FJ640957.1	WS101	South Korea	2006	Glycine soja	Molecular variability and genetic structure of the population of soybean mosaic virus based on the analysis of complete genome sequences	Clade6
FJ640958.1	WS105	South Korea	2006	Glycine soja	Molecular variability and genetic structure of the population of soybean mosaic virus based on the analysis of complete genome sequences	Clade5
FJ640959.1	WS109	South Korea	2006	Glycine soja	Molecular variability and genetic structure of the population of soybean mosaic virus based on the analysis of complete genome sequences	Clade11
FJ640960.1	WS110	South Korea	2006	Glycine soja	Molecular variability and genetic structure of the population of soybean mosaic virus based on the analysis of complete genome sequences	Clade5
FJ640961.1	WS116	South Korea	2006	Glycine soja	Molecular variability and genetic structure of the population of soybean mosaic virus based on the analysis of complete genome sequences	Clade4
FJ640962.1	WS117	South Korea	2006	Glycine soja	Molecular variability and genetic structure of the population of soybean mosaic virus based on the analysis of complete genome sequences	Clade11
FJ640963.1	WS128	South Korea	2006	Glycine soja	Molecular variability and genetic structure of the population of soybean mosaic virus based on the analysis of complete genome sequences	Clade11
FJ640964.1	WS132	South Korea	2006	Glycine soja	Molecular variability and genetic structure of the population of soybean mosaic virus based on the analysis of complete genome sequences	Clade5
FJ640965.1	WS135	South Korea	2006	Glycine soja	Molecular variability and genetic structure of the population of soybean mosaic virus based on the analysis of complete genome sequences	Clade4
FJ640966.1	WS144	South Korea	2006	Glycine soja	Molecular variability and genetic structure of the population of soybean mosaic virus based on the analysis of complete genome sequences	Clade11
FJ640967.1	WS145	South Korea	2006	Glycine soja	Molecular variability and genetic structure of the population of soybean mosaic virus based on the analysis of complete genome sequences	Clade11
FJ640968.1	WS149	South Korea	2006	Glycine soja	Molecular variability and genetic structure of the population of soybean mosaic virus based on the analysis of complete genome sequences	Clade11
FJ640969.1	WS151	South Korea	2006	Glycine soja	Molecular variability and genetic structure of the population of soybean mosaic virus based on the analysis of complete genome sequences	Clade5
FJ640970.1	WS155	South Korea	2006	Glycine soja	Molecular variability and genetic structure of the population of soybean mosaic virus based on the analysis of complete genome sequences	Clade6
FJ640971.1	WS156	South Korea	2006	Glycine soja	Molecular variability and genetic structure of the population of soybean mosaic virus based on the analysis of complete genome sequences	Clade5
FJ640972.1	WS160	South Korea	2006	Glycine soja	Molecular variability and genetic structure of the population of soybean mosaic virus based on the analysis of complete genome sequences	Clade11
FJ640973.1	WS162	South Korea	2006	Glycine soja	Molecular variability and genetic structure of the population of soybean mosaic virus based on the analysis of complete genome sequences	Clade7
FJ640974.1	WS202	South Korea	2006	Glycine soja	Molecular variability and genetic structure of the population of soybean mosaic virus based on the analysis of complete genome sequences	Clade11
FJ640975.1	WS205	South Korea	2006	Glycine soja	Molecular variability and genetic structure of the population of soybean mosaic virus based on the analysis of complete genome sequences	Clade11
FJ640976.1	WS209	South Korea	2006	Glycine soja	Molecular variability and genetic structure of the population of soybean mosaic virus based on the analysis of complete genome sequences	Clade11
FJ640977.1	G1	South Korea	2003	Glycine max	Molecular variability and genetic structure of the population of soybean mosaic virus based on the analysis of complete genome sequences	Clade9
FJ640978.1	G3	South Korea	2003	Glycine max	Molecular variability and genetic structure of the population of soybean mosaic virus based on the analysis of complete genome sequences	Clade9
FJ640979.1	G4	South Korea	2003	Glycine max	Molecular variability and genetic structure of the population of soybean mosaic virus based on the analysis of complete genome sequences	Clade11
FJ640980.1	G6	South Korea	2003	Glycine max	Molecular variability and genetic structure of the population of soybean mosaic virus based on the analysis of complete genome sequences	Clade6
FJ640981.1	G6H	South Korea	2003	Glycine max	Molecular variability and genetic structure of the population of soybean mosaic virus based on the analysis of complete genome sequences	Clade6
FJ640982.1	G7A	South Korea	2003	Glycine max	Molecular variability and genetic structure of the population of soybean mosaic virus based on the analysis of complete genome sequences	Clade5
FJ807700.1	G7H	South Korea	2005	Glycine max	Systemic gene delivery into soybean by simple rub-inoculation with plasmid DNA of a Soybean mosaic virus-based vector	Clade10
FJ807701.1	G5H	South Korea	2005	Glycine max	Infectious in vivo transcripts from a full-length clone of Soybean mosaic virus strain G5H	Clade10
GB1	GB1	South Korea	2016	Glycine max		Clade6
GB10	GB10	South Korea	2016	Glycine max		Clade9
GB11	GB11	South Korea	2016	Glycine max		Clade9
GB12	GB12	South Korea	2016	Glycine max		Clade9
GB13	GB13	South Korea	2016	Glycine max		Clade6
GB14	GB14	South Korea	2016	Glycine max		Clade9
GB2	GB2	South Korea	2016	Glycine max		Clade6
GB3	GB3	South Korea	2016	Glycine max		Clade9
GB4	GB4	South Korea	2016	Glycine max		Clade5
GB5	GB5	South Korea	2016	Glycine max		Clade6
GB7	GB7	South Korea	2016	Glycine max		Clade9
GB8	GB8	South Korea	2016	Glycine max		Clade5
GG10	GG10	South Korea	2016	Glycine max		Clade11
GG12	GG12	South Korea	2016	Glycine max		Clade11
GG13	GG13	South Korea	2016	Glycine max		Clade11
GG16	GG16	South Korea	2016	Glycine max		Clade11
GG19	GG19	South Korea	2016	Glycine max		Clade11
GG20	GG20	South Korea	2016	Glycine max		Clade11
GG22	GG22	South Korea	2016	Glycine max		Clade11
GG23	GG23	South Korea	2016	Glycine max		Clade11
GG4	GG4	South Korea	2016	Glycine max		Clade11
GG7	GG7	South Korea	2016	Glycine max		Clade11
GG8	GG8	South Korea	2016	Glycine max		Clade11
GN1	GN1	South Korea	2016	Glycine max		Clade10
GN10	GN10	South Korea	2016	Glycine max		Clade10
GN11	GN11	South Korea	2016	Glycine max		Clade10
GN12	GN12	South Korea	2016	Glycine max		Clade10
GN2	GN2	South Korea	2016	Glycine max		Clade10
GN3	GN3	South Korea	2016	Glycine max		Clade10
GN4	GN4	South Korea	2016	Glycine max		Clade10
GN5	GN5	South Korea	2016	Glycine max		Clade10
GN6	GN6	South Korea	2016	Glycine max		Clade10
GN7	GN7	South Korea	2016	Glycine max		Clade10
GN9	GN9	South Korea	2016	Glycine max		Clade10
GU015011.1	413	USA	2002	Glycine max	Multiple loci condition seed transmission of soybean mosaic virus (SMV) and SMV-induced seed coat mottling in soybean	Clade5
GW1	GW1	South Korea	2016	Glycine max		Clade6
GW11	GW11	South Korea	2016	Glycine max		Clade6
GW12	GW12	South Korea	2016	Glycine max		Clade6
GW13	GW13	South Korea	2016	Glycine max		Clade6
GW2	GW2	South Korea	2016	Glycine max		Clade9
GW3	GW3	South Korea	2016	Glycine max		Clade9
GW4	GW4	South Korea	2016	Glycine max		Clade6
GW5	GW5	South Korea	2016	Glycine max		Clade6
GW6	GW6	South Korea	2016	Glycine max		Clade9
GW7	GW7	South Korea	2016	Glycine max		Clade6
GW8	GW8	South Korea	2016	Glycine max		Clade6
GW9	GW9	South Korea	2016	Glycine max		Clade6
HM590054.1	Sc6	China	2004	Glycine max	Identification of a novel Soybean mosaic virus isolate in China that contains a unique 5' terminus sharing high sequence homology with Bean common mosaic virus	Clade5
HM590055.1	4469-4_CHN_2004	China	2004	Glycine max	Identification of a novel Soybean mosaic virus isolate in China that contains a unique 5' terminus sharing high sequence homology with Bean common mosaic virus	Clade9
HQ166265.1	NP-C-L	Canada	2009	Glycine max	Mutations in the P3 protein of Soybean mosaic virus G2 isolates determine virulence on Rsv4-genotype soybean	Clade11
HQ166266.1	NP-L	Canada	2009	Glycine max	Mutations in the P3 protein of Soybean mosaic virus G2 isolates determine virulence on Rsv4-genotype soybean	Clade11
HQ396721.1	6151_CHN_2006	China	2010	Glycine max	Evidences from soybean show the origin of Watermelon mosaic virus (WMV)	Clade7
HQ396722.1	4424_CHN_2004	China	2010	Glycine max	Evidences from soybean show the origin of Watermelon mosaic virus (WMV)	Clade5
HQ396723.1	4143-3_CHN_2004	China	2010	Glycine max	Evidences from soybean show the origin of Watermelon mosaic virus (WMV)	Clade5
HQ396724.1	6505-2_CHN_2006	China	2010	Glycine max	Evidences from soybean show the origin of Watermelon mosaic virus (WMV)	Clade5
HQ396725.1	4547_CHN_2004	China	2004	Glycine max	Evidences from soybean show the origin of Watermelon mosaic virus (WMV)	Clade7
HQ845735.1	TNP	USA	2011	Glycine max	Evaluation of North American isolates of Soybean mosaic virus for gain of virulence on Rsv-genotype soybeans with special emphasis on resistance-breaking determinants on Rsv4	Clade9
HQ845736.1	KY	USA	2011	Glycine max	Evaluation of North American isolates of Soybean mosaic virus for gain of virulence on Rsv-genotype soybeans with special emphasis on resistance-breaking determinants on Rsv4	Clade5
JB1	JB1	South Korea	2016	Glycine max		Clade10
JB10	JB10	South Korea	2016	Glycine max		Clade10
JB11	JB11	South Korea	2016	Glycine max		Clade10
JB12	JB12	South Korea	2016	Glycine max		Clade10
JB2	JB2	South Korea	2016	Glycine max		Clade10
JB3	JB3	South Korea	2016	Glycine max		Clade6
JB4	JB4	South Korea	2016	Glycine max		Clade6
JB5	JB5	South Korea	2016	Glycine max		Clade6
JB6	JB6	South Korea	2016	Glycine max		Clade6
JB7	JB7	South Korea	2016	Glycine max		Clade10
JB8	JB8	South Korea	2016	Glycine max		Clade10
JB9	JB9	South Korea	2016	Glycine max		Clade10
JF833013.1	SC3	China	2005	Glycine max	Biological characterization and sequence analysis of complete genome of Soybean mosaic virus	Clade5
JF833014.1	6202-2	China	2005	Glycine max	Biological characterization and sequence analysis of complete genome of Soybean mosaic virus	Clade7
JF833015.1	6067-1	China	2005	Glycine max	Biological characterization and sequence analysis of complete genome of Soybean mosaic virus	Clade7
JN416770.1	Rsv4-RB3	Canada	2010	Glycine max	Simultaneous Mutations in Multi-Viral Proteins Are Required for Soybean mosaic virus to Gain Virulence on Soybean Genotypes Carrying Different R Genes	Clade11
KC818636.1	Vu	China	2012	Vigna unguiculata	Soybean mosaic virus isolate Vu(H) coat protein (cp) gene	Clade7
KC845321.1	SX	China	2012	Glycine max	Molecular Characterization of Soybean Mosaic Virus from Glycine max and Atractylodes macrocephala Koidz	Clade8
KC845322.1	Am	China	2012	Atractylodes macrocephala	Molecular Characterization of Soybean Mosaic Virus from Glycine max and Atractylodes macrocephala Koidz	Clade3
KC896416.1	Vu	China	2012	Vigna unguiculata	Soybean mosaic virus isolate Vu(H) coat protein (cp) gene	Clade7
KF135467.1	Ar15	Iran	2011	Glycine max	Analysis of Soybean mosaic virus genetic diversity in Iran allows the characterization of a new mutation resulting in overcoming Rsv4-resistance	Clade7
KF135468.1	Ar16	Iran	2011	Glycine max	Analysis of Soybean mosaic virus genetic diversity in Iran allows the characterization of a new mutation resulting in overcoming Rsv4-resistance	Clade7
KF135469.1	Ar18	Iran	2011	Glycine max	Analysis of Soybean mosaic virus genetic diversity in Iran allows the characterization of a new mutation resulting in overcoming Rsv4-resistance	Clade7
KF135470.1	Go5	Iran	2011	Glycine max	Analysis of Soybean mosaic virus genetic diversity in Iran allows the characterization of a new mutation resulting in overcoming Rsv4-resistance	Clade7
KF135471.1	Go6	Iran	2011	Glycine max	Analysis of Soybean mosaic virus genetic diversity in Iran allows the characterization of a new mutation resulting in overcoming Rsv4-resistance	Clade7
KF135472.1	Go8	Iran	2011	Glycine max	Analysis of Soybean mosaic virus genetic diversity in Iran allows the characterization of a new mutation resulting in overcoming Rsv4-resistance	Clade7
KF135473.1	Go9	Iran	2011	Glycine max	Analysis of Soybean mosaic virus genetic diversity in Iran allows the characterization of a new mutation resulting in overcoming Rsv4-resistance	Clade7
KF135474.1	Go10	Iran	2011	Glycine max	Analysis of Soybean mosaic virus genetic diversity in Iran allows the characterization of a new mutation resulting in overcoming Rsv4-resistance	Clade7
KF135475.1	Go27	Iran	2011	Glycine max	Analysis of Soybean mosaic virus genetic diversity in Iran allows the characterization of a new mutation resulting in overcoming Rsv4-resistance	Clade7
KF135476.1	Go28	Iran	2011	Glycine max	Analysis of Soybean mosaic virus genetic diversity in Iran allows the characterization of a new mutation resulting in overcoming Rsv4-resistance	Clade7
KF135477.1	Go32	Iran	2011	Glycine max	Analysis of Soybean mosaic virus genetic diversity in Iran allows the characterization of a new mutation resulting in overcoming Rsv4-resistance	Clade7
KF135478.1	Go34	Iran	2011	Glycine max	Analysis of Soybean mosaic virus genetic diversity in Iran allows the characterization of a new mutation resulting in overcoming Rsv4-resistance	Clade7
KF135479.1	Go38	Iran	2011	Glycine max	Analysis of Soybean mosaic virus genetic diversity in Iran allows the characterization of a new mutation resulting in overcoming Rsv4-resistance	Clade7
KF135480.1	Lo2	Iran	2011	Glycine max	Analysis of Soybean mosaic virus genetic diversity in Iran allows the characterization of a new mutation resulting in overcoming Rsv4-resistance	Clade7
KF135481.1	Lo4	Iran	2011	Glycine max	Analysis of Soybean mosaic virus genetic diversity in Iran allows the characterization of a new mutation resulting in overcoming Rsv4-resistance	Clade7
KF135482.1	Ma39	Iran	2011	Glycine max	Analysis of Soybean mosaic virus genetic diversity in Iran allows the characterization of a new mutation resulting in overcoming Rsv4-resistance	Clade7
KF135483.1	Ma40	Iran	2011	Glycine max	Analysis of Soybean mosaic virus genetic diversity in Iran allows the characterization of a new mutation resulting in overcoming Rsv4-resistance	Clade7
KF135484.1	Ma41	Iran	2011	Glycine max	Analysis of Soybean mosaic virus genetic diversity in Iran allows the characterization of a new mutation resulting in overcoming Rsv4-resistance	Clade7
KF135485.1	Ma42	Iran	2011	Glycine max	Analysis of Soybean mosaic virus genetic diversity in Iran allows the characterization of a new mutation resulting in overcoming Rsv4-resistance	Clade7
KF135486.1	Ma43	Iran	2011	Glycine max	Analysis of Soybean mosaic virus genetic diversity in Iran allows the characterization of a new mutation resulting in overcoming Rsv4-resistance	Clade7
KF135487.1	Ma50	Iran	2011	Glycine max	Analysis of Soybean mosaic virus genetic diversity in Iran allows the characterization of a new mutation resulting in overcoming Rsv4-resistance	Clade7
KF135488.1	Ar13	Iran	2011	Glycine max	Analysis of Soybean mosaic virus genetic diversity in Iran allows the characterization of a new mutation resulting in overcoming Rsv4-resistance	Clade7
KF135489.1	Ar33	Iran	2011	Glycine max	Analysis of Soybean mosaic virus genetic diversity in Iran allows the characterization of a new mutation resulting in overcoming Rsv4-resistance	Clade7
KF135490.1	Lo3	Iran	2011	Glycine max	Analysis of Soybean mosaic virus genetic diversity in Iran allows the characterization of a new mutation resulting in overcoming Rsv4-resistance	Clade7
KF135491.1	Go11	Iran	2011	Glycine max	Analysis of Soybean mosaic virus genetic diversity in Iran allows the characterization of a new mutation resulting in overcoming Rsv4-resistance	Clade7
KF297335.1	Ar33	Iran	2011	Glycine max	Analysis of Soybean mosaic virus genetic diversity in Iran allows the characterization of a new mutation resulting in overcoming Rsv4-resistance	Clade7
KF982784.1	NN	China	2011	Pinellia pedatisecta	Characterization of vsiRNAs and complete sequence of soybean mosaic virus infected a strain of Pinellia pedatisecta	Clade2
KM886929.1	M	Poland	2014	Glycine max	Detection and characterization of Soybean mosaic virus infecting soybean in Poland	Clade7
KM886930.1	A	Poland	2014	Glycine max	Detection and characterization of Soybean mosaic virus infecting soybean in Poland	Clade9
KM979229.1	India	India	2014	Glycine max	None	Clade11
KP710861.1	BYX006	China	2013	Glycine max	The evolution of soybean mosaic virus: An updated analysis by obtaining 18 new genomic sequences of Chinese strains/isolates	Clade9
KP710862.1	HGT005	China	2013	Glycine max	The evolution of soybean mosaic virus: An updated analysis by obtaining 18 new genomic sequences of Chinese strains/isolates	Clade9
KP710863.1	HGT008	China	2013	Glycine max	The evolution of soybean mosaic virus: An updated analysis by obtaining 18 new genomic sequences of Chinese strains/isolates	Clade9
KP710864.1	HGT009	China	2013	Glycine max	The evolution of soybean mosaic virus: An updated analysis by obtaining 18 new genomic sequences of Chinese strains/isolates	Clade9
KP710865.1	LJZ002	China	2013	Glycine max	The evolution of soybean mosaic virus: An updated analysis by obtaining 18 new genomic sequences of Chinese strains/isolates	Clade9
KP710866.1	LJZ010	China	2013	Glycine max	The evolution of soybean mosaic virus: An updated analysis by obtaining 18 new genomic sequences of Chinese strains/isolates	Clade9
KP710867.1	SC6-N	China	2010	Glycine max	The evolution of soybean mosaic virus: An updated analysis by obtaining 18 new genomic sequences of Chinese strains/isolates	Clade5
KP710868.1	SC7-N	China	2010	Glycine max	The evolution of soybean mosaic virus: An updated analysis by obtaining 18 new genomic sequences of Chinese strains/isolates	Clade9
KP710869.1	NE-N1	China	2013	Glycine max	The evolution of soybean mosaic virus: An updated analysis by obtaining 18 new genomic sequences of Chinese strains/isolates	Clade5
KP710870.1	SX-Z	China	2013	Glycine max	The evolution of soybean mosaic virus: An updated analysis by obtaining 18 new genomic sequences of Chinese strains/isolates	Clade7
KP710871.1	XFQ001	China	2013	Glycine max	The evolution of soybean mosaic virus: An updated analysis by obtaining 18 new genomic sequences of Chinese strains/isolates	Clade7
KP710872.1	XFQ005	China	2013	Glycine max	The evolution of soybean mosaic virus: An updated analysis by obtaining 18 new genomic sequences of Chinese strains/isolates	Clade8
KP710873.1	XFQ008	China	2013	Glycine max	The evolution of soybean mosaic virus: An updated analysis by obtaining 18 new genomic sequences of Chinese strains/isolates	Clade8
KP710874.1	XFQ010	China	2013	Glycine max	The evolution of soybean mosaic virus: An updated analysis by obtaining 18 new genomic sequences of Chinese strains/isolates	Clade7
KP710875.1	XFQ012	China	2013	Glycine max	The evolution of soybean mosaic virus: An updated analysis by obtaining 18 new genomic sequences of Chinese strains/isolates	Clade8
KP710876.1	XFQ014	China	2013	Glycine max	The evolution of soybean mosaic virus: An updated analysis by obtaining 18 new genomic sequences of Chinese strains/isolates	Clade7
KP710877.1	XFQ018	China	2013	Glycine max	The evolution of soybean mosaic virus: An updated analysis by obtaining 18 new genomic sequences of Chinese strains/isolates	Clade7
KP710878.1	XFQ020	China	2013	Glycine max	The evolution of soybean mosaic virus: An updated analysis by obtaining 18 new genomic sequences of Chinese strains/isolates	Clade5
KR024718.1	JAAS-6	China	2014	Glycine max	Sequence analysis of the near-full genome sequence of Soybean mosaic virus isolate JAAS-6 from China	Clade7
KR065437.1	HB-RS	China	2012	Glycine max	Subcellular localization of soybean mosaic virus P1 protein reveals it possibly was a host adaptation association protein	Clade7
KT285170.1	4278-1	China	2004	Glycine max	A recombinant soybean mosaic virus overcomes the resistance in non-host plant	Clade9
KX096578.1	China	China	2015	Glycine max	None	Clade6
KX834319.1	FJTN001	China	2016	Glycine soja	Complete nucleotide sequences of seven soybean mosaic viruses (SMV), isolated from wild soybeans (Glycine soja) in China	Clade9
KX834320.1	SC001	China	2016	Glycine soja	Complete nucleotide sequences of seven soybean mosaic viruses (SMV), isolated from wild soybeans (Glycine soja) in China	Clade9
KX834321.1	JSJJ001	China	2016	Glycine soja	Complete nucleotide sequences of seven soybean mosaic viruses (SMV), isolated from wild soybeans (Glycine soja) in China	Clade9
KX834322.1	GXQZ001	China	2016	Glycine soja	Complete nucleotide sequences of seven soybean mosaic viruses (SMV), isolated from wild soybeans (Glycine soja) in China	Clade7
KX834323.1	HLJSB001	China	2016	Glycine soja	Complete nucleotide sequences of seven soybean mosaic viruses (SMV), isolated from wild soybeans (Glycine soja) in China	Clade7
KX834324.1	HLJBADS001	China	2016	Glycine soja	Complete nucleotide sequences of seven soybean mosaic viruses (SMV), isolated from wild soybeans (Glycine soja) in China	Clade11
KX834325.1	HLJHLQF001	China	2016	Glycine soja	Complete nucleotide sequences of seven soybean mosaic viruses (SMV), isolated from wild soybeans (Glycine soja) in China	Clade5
KY249372.1	8OC	Colombia	2015	Passiflora edulis	Molecular characterization of Soybean mosaic virus (SMV) strain infecting purple passion fruit (Passiflora edulis f. edulis) in Antioquia (Colombia)	Clade11
KY249378.1	Gulupa	Colombia	2015	Passiflora edulis	Molecular characterization of Soybean mosaic virus (SMV) strain infecting purple passion fruit (Passiflora edulis f. edulis) in Antioquia (Colombia)	Clade11
KY986929.1	CC2515	South Korea	2016	Vigna angularis	First report of Soybean mosaic virus infecting Vigna angularis in South Korea	Clade11
LC037232.1	Uraria	Taiwan	2014	Uraria crinita	First report of a new potyvirus associated with Uraria mosaic disease	Clade12
LC323107.1	SMV-C	Japan	2017	Glycine max	Soybean antiviral immunity conferred by dsRNase targets the viral replication complex	Clade11
LC591946.1	K206	South Korea	2019	Glycine max	Complete genome sequence of Soybean mosaic virus isolated from G. max in Korea	Clade6
LC655955.1	CC19-6	South Korea	2019	Glycine max	Complete genome sequence of soybean mosaic virus Chuncheon isolate in 2019	Clade6
MG745173.1	SMV_CP_915	South Korea	2018	Glycine max	None	Clade5
MH919384.1	pCB301-SC3	China	2017	Glycine max	Discovery of the Agrobacterium Growth Inhibition Sequence in Virus and its Application to Recombinant Clone Screening	Clade5
MH919385.1	pCB301-SC7	China	2017	Glycine max	Discovery of the Agrobacterium Growth Inhibition Sequence in Virus and its Application to Recombinant Clone Screening	Clade9
MH919386.1	pCB301-SC15	China	2017	Glycine max	Discovery of the Agrobacterium Growth Inhibition Sequence in Virus and its Application to Recombinant Clone Screening	Clade7
MK350280.1	Liaoning	China	2017	Glycine max	None	Clade7
MN124783.1	BSB1	Brasil	2003	Passiflora	First report of soybean mosaic virus infecting passion fruit plants (Passiflora sp.) in Brazi	Clade11
MN399738.1	Salzlandkreis-2_17	Germany	2017	Legume	None	Clade11
MN539670.1	3144-SC4	China	2002	Glycine max	None	Clade5
MN623289.1	N1	China	2018	Glycine max	None	Clade5
MN623290.1	N3	China	2018	Glycine max	None	Clade5
MT603826.1	CHBU-p	South Korea	2016	Glycine max	Soybean Viromes in the Republic of Korea Revealed by RT-PCR and Next-Generation Sequencing	Clade10
MT603828.1	CHNA-p	South Korea	2016	Glycine max	Soybean Viromes in the Republic of Korea Revealed by RT-PCR and Next-Generation Sequencing	Clade6
MT603829.1	GAWO-62	South Korea	2016	Glycine max	Soybean Viromes in the Republic of Korea Revealed by RT-PCR and Next-Generation Sequencing	Clade6
MT603830.1	GAWO-p	South Korea	2016	Glycine max	Soybean Viromes in the Republic of Korea Revealed by RT-PCR and Next-Generation Sequencing	Clade6
MT603831.1	GYBU-92	South Korea	2016	Glycine max	Soybean Viromes in the Republic of Korea Revealed by RT-PCR and Next-Generation Sequencing	Clade6
MT603832.1	GYBU-p	South Korea	2016	Glycine max	Soybean Viromes in the Republic of Korea Revealed by RT-PCR and Next-Generation Sequencing	Clade9
MT603833.1	GYGI-106	South Korea	2016	Glycine max	Soybean Viromes in the Republic of Korea Revealed by RT-PCR and Next-Generation Sequencing	Clade6
MT603834.1	GYGI-p	South Korea	2016	Glycine max	Soybean Viromes in the Republic of Korea Revealed by RT-PCR and Next-Generation Sequencing	Clade11
MT603835.1	GYNA-p	South Korea	2016	Glycine max	Soybean Viromes in the Republic of Korea Revealed by RT-PCR and Next-Generation Sequencing	Clade10
MT712111.1	SXBX	China	2016	Pinellia ternata	Complete Genome Sequencing and Infectious cDNA Clone Construction of Soybean Mosaic Virus Isolated from Shanxi	Clade1
MW300425.1	Jade1	Brasil	2019	Strongylodon macrobotrys	Strongylodon macrobotrys: new host of soybean mosaic virus in Brasil	Clade7
MW354946.1	AH_SZ	China	2019	Glycine max	None	Clade5
MW354947.1	JL_GZL	China	2019	Glycine max	None	Clade5
MW354948.1	JS_NJ	China	2019	Glycine max	None	Clade9
MW354949.1	SMV_SD_JX	China	2019	Glycine max	None	Clade9
MW354950.1	SMV_HN_LH	China	2019	Glycine max	None	Clade9
MW354951.1	JL_CC	China	2019	Glycine max	None	Clade9
MW364642.1	SMV-Pt	China	2020	Pinellia ternata	None	Clade1
MW464638.1	Mashhad	Iran	2020	Glycine max	None	Clade7
MW655827.1	BPE89	Colombia	2019	Passiflora edulis	Molecular detection of viruses infecting purple passion fruit (Passiflora edulis f. edulis) crops, plantlets, and seeds in eastern Antioquia (Colombia)	Clade11
MW822167.1	Summer_Shell	Netherlands	2020	Glycine max	First report of Soybean Mosaic Virus in commercially grown soybean in the Netherlands	Clade7
MW822168.1	Green_Shell	Netherlands	2020	Glycine max	First report of Soybean Mosaic Virus in commercially grown soybean in the Netherlands	Clade7
NC_002634.1	N	USA	1989	Glycine max	Two genes of soybean mosaic virus are involved in the interaction with the Rsv1 resistance allele of soybean	Clade11
OK058515.1	DSMZ_PV-0938	China	2021	Glycine max	None	Clade9
OK105105.1	1129	China	2019	Glycine max	Rsc3K, a SMV resistance gene localized on chromosome 2 in soybean cv. Kefeng No.1, interacts with virulence determinant P3	Clade5
OL875089.1	BPE20	Colombia	2021	Passiflora edulis	Viruses infecting purple passion fruit (Passiflora edulis f. edulis) in Southwestern Antioquia (Colombia)	Clade11
ON013906.1	DSMZ_PV-1235	Germany	2021	Glycine max	None	Clade7
ON843744.1	GR1-1	South Korea	2021	Glycine max	None	Clade6
ON843745.1	GR1-2	South Korea	2021	Glycine max	None	Clade6
ON843746.1	GR2-1	South Korea	2021	Glycine max	None	Clade11
ON843747.1	GR2-2	South Korea	2021	Glycine max	None	Clade11
ON843748.1	GR2-3	South Korea	2021	Glycine max	None	Clade11
ON843749.1	GR3	South Korea	2021	Glycine max	None	Clade11
ON843750.1	GR4	South Korea	2021	Glycine max	None	Clade6
S42280.1	G2	USA	1992	Glycine max	Strain-specific P3 of Soybean mosaic virus elicits Rsv1-mediated extreme resistance, but absence of P3 elicitor function alone is insufficient for virulence on Rsv1-genotype soybean	Clade11
X96665.1	BJ	China	1993	Glycine max	cDNA cloning and sequence analysis of NIb gene of soybean mosaic virus	Clade6

## Sheet: Table S4
Table S4. Results of recombination analysis for 305 SMV CP sequences.
Table key:
~ = It is possible that this apparent recombination signal could have been caused by an evolutionary
process other than recombination.
* = The actual breakpoint position is undetermined (it was most likely either overprinted by a subsequent
recombination event or off the edges of the analysed sequence fragments).
^ = The recombinant sequence may have been misidentified (one of the identified parents might be the recombinant)
Minor Parent = Parent contributing the smaller fraction of sequence.
Major Parent = Parent contributing the larger fraction of sequence.
Unknown = Only one parent and a recombinant need be in the alignment for a recombination event to be detectable.
The sequence listed as unknown was used to infer the existance of a missing parental sequence.
NS = No significant P-value was recorded for this recombination event using the particular method in question.
			Breakpoint Positions
		In Alignment		In Recombinant Sequence		Relative to AB085900.1								Detection Methods
Recombination Event Number	Number In .RDP File	Begin	End	Begin	End	Begin	End	Recombinant Sequence(s)	Minor Parental Sequence(s)	Major Parental Sequence(s)	RDP	GENECONV	Bootscan	Maxchi	Chimaera	SiSscan	PhylPro	LARD	3Seq
1	1~	644	350	638	350	638	350	MT603832.1	GB3	Unknown (AJ628755.1)	5.28255e-08	3.61941e-07	NS	8.60489e-11	1.2822e-06	3.53914e-14	NS	NS	2.28165e-09
1									GB10	Unknown(AJ507388.2)
1									GB11	Unknown(AJ628750.1)
1									GB12	Unknown(AJ628751.1)
1									GB14	Unknown(AJ628752.1)
1									GB7	Unknown(AJ628753.1)
1									GG10	Unknown(AJ628754.1)
1									GG12	Unknown(DQ360817.1)
1									GG13	Unknown(DQ360818.1)
1									GG16	Unknown(DQ360819.1)
1									GG19	Unknown(DQ360820.1)
1									GG20	Unknown(DQ360821.1)
1									GG22	Unknown(DQ360822.1)
1									GG23	Unknown(DQ360823.1)
1									GG4	Unknown(MT712111.1)
1									GG7	Unknown(MW364642.1)
1									GG8
1									GW2
1									GW3
1									GW6
1									AF241739.1
1									AF242844.1
1									AH008402.2
1									AH008404.2
1									AH008449.2
1									AH008450.2
1									AH008451.2
1									AH008455.2
1									AH008456.2
1									AH008458.2
1									AH012604.2
1									AH012605.2
1									AH012609.2
1									AJ619757.1
1									D00507.2
1									D88615.1
1									EU871724.1
1									EU871725.1
1									FJ640955.1
1									FJ640959.1
1									FJ640962.1
1									FJ640963.1
1									FJ640966.1
1									FJ640967.1
1									FJ640968.1
1									FJ640972.1
1									FJ640974.1
1									FJ640975.1
1									FJ640976.1
1									FJ640977.1
1									FJ640978.1
1									FJ640979.1
1									HM590054.1
1									HM590055.1
1									HQ166265.1
1									HQ166266.1
1									HQ396723.1
1									HQ845735.1
1									JF833013.1
1									JN416770.1
1									KF135477.1
1									KF135488.1
1									KM886930.1
1									KM979229.1
1									KP710861.1
1									KP710862.1
1									KP710863.1
1									KP710864.1
1									KP710865.1
1									KP710866.1
1									KP710867.1
1									KP710868.1
1									KP710871.1
1									KR065437.1
1									KT285170.1
1									KX096578.1
1									KX834319.1
1									KX834320.1
1									KX834321.1
1									KX834322.1
1									KX834324.1
1									KY249372.1
1									KY249378.1
1									KY986929.1
1									MH919384.1
1									MH919385.1
1									MK350280.1
1									MN124783.1
1									MN399738.1
1									MN539670.1
1									MT603834.1
1									MW354948.1
1									MW354949.1
1									MW354950.1
1									MW354951.1
1									MW655827.1
1									NC_002634.1
1									OK058515.1
1									OK105105.1
1									OL875089.1
1									ON843744.1
1									ON843745.1
1									ON843746.1
1									ON843747.1
1									ON843748.1
1									ON843749.1
1									S42280.1
~ = It is possible that this apparent recombination signal could have been caused by an evolutionary
process other than recombination.
* = The actual breakpoint position is undetermined (it was most likely either overprinted by a subsequent
recombination event or off the edges of the analysed sequence fragments).
^ = The recombinant sequence may have been misidentified (one of the identified parents might be the recombinant)
Minor Parent = Parent contributing the smaller fraction of sequence.
Major Parent = Parent contributing the larger fraction of sequence.
Unknown = Only one parent and a recombinant need be in the alignment for a recombination event to be detectable.
The sequence listed as unknown was used to infer the existance of a missing parental sequence.
NS = No significant P-value was recorded for this recombination event using the particular method in question.

## Sheet: Table S5
Table S5. Analyses of genetic diversity for 305 SMV CP sequences.
Sites, Total number of sites; S, The number of segregating sites; Eta, Total number of mutations; H, Number of Haplotypes; Hd, haplotype diversity; Pi, Nucleotide diversity π (Pi); θw, Watterson’s estimator of θ.
Group	Number of isolates	Sites	S	Eta	H	Hd	Pi	θw	Tajima's D	SigD
All	305	673	357	481	198	0.990293	0.0627665	0.08426	-1.39207	n.s.
China	80	690	269	322	63	0.989557	0.088936	0.07871	-0.1935	n.s.
Iran	27	690	23	24	15	0.917379	0.00350138	0.00865	-2.21506	**
South_Korea	139	683	231	264	83	0.967261	0.0406489	0.0614	-1.37718	n.s.
USA	34	690	133	140	29	0.989305	0.0532486	0.04714	0.275911	n.s.
Glycine max	244	683	277	326	148	0.9871	0.05152	0.06679	-1.08378	n.s.
Glycine soja	31	690	140	150	28	0.987097	0.0400405	0.05079	-1.01282	n.s.
Passiflora	5	673	20	20	4	0.9	0.0130758	0.01426	-0.616048	n.s.
Pinellia	18	690	196	211	17	0.993	0.06742	0.08259	-1.02571	n.s.
ThetaWattNuc, ThetaWatt and TajimaD are calculated using the total number of mutations

## Sheet: Table S6
Table S6. Identification of SMV CP sequences in major haplotypes using 305 SMV CP sequences.
Node label	Matching Sequences	Number of sequences (isolates)
AJ628753.1	AJ628753.1	2
	AJ628754.1
CN11	CN11	10
	CN12
	CN13
	CN2
	CN3
	CN4
	CN6
	CN8
	CN9
	MT603828.1
GW12	GW12	4
	GW4
	GW8
	LC591946.1
AF242845.1	AF242845.1	3
	AH008454.2
	FJ640980.1
HQ396722.1	HQ396722.1	5
	KP710869.1
	MN623289.1
	MN623290.1
	MW354947.1
ON843744.1	ON843744.1	2
	ON843745.1
GW5	GW5	7
	JB5
	JB6
	JB3
	MT603829.1
	MT603831.1
	MT603833.1
HM590054.1	HM590054.1	4
	KP710867.1
	MH919384.1
	MN539670.1
AB085900.1	AB085900.1	2
	AH008452.2
KP710868.1	KP710868.1	5
	KT285170.1
	MW354948.1
	MW354949.1
	MW354950.1
AB100442.1	AB100442.1	2
	AB100443.1
KP710872.1	KP710872.1	2
	KP710875.1
AH008456.2	AH008456.2	3
	D00507.2
	NC_002634.1
GG20	GG20	2
	GG22
GG8	GG8	2
	MT603834.1
GG16	GG16	2
	GG23
ON843746.1	ON843746.1	3
	ON843747.1
	ON843748.1
FJ640966.1	FJ640966.1	4
	FJ640968.1
	FJ640974.1
	FJ640975.1
D88615.1	D88615.1	6
	EU871724.1
	HQ166266.1
	JN416770.1
	KX834324.1
	MN399738.1
GN1	GN1	10
	GN10
	GN11
	GN2
	GN4
	GN5
	GN6
	GN7
	GN9
	MT603835.1
CB1	CB1	21
	CB10
	CB11
	CB12
	CB2
	CB3
	CB4
	CB5
	CB7
	CB8
	CB9
	JB1
	JB10
	JB2
	JB7
	AY294044.1
	AY294045.1
	FJ376388.1
	FJ548849.1
	FJ807700.1
	MT603826.1
KY249372.1	KY249372.1	2
	KY249378.1
GG12	GG12	3
	GG13
	GG7
AF242844.1	AF242844.1	4
	FJ640978.1
	HQ845735.1
	KM886930.1
KF135472.1	KF135472.1	3
	KF135476.1
	KF135491.1
KF135489.1	KF135489.1	6
	KF135490.1
	KF297335.1
	MW822167.1
	MW822168.1
	ON013906.1
AH012607.2	AH012607.2	3
	KP710876.1
	KX834323.1
KF135470.1	KF135470.1	2
	KF135485.1
KF135468.1	KF135468.1	7
	KF135469.1
	KF135471.1
	KF135479.1
	KF135480.1
	KF135481.1
	MW464638.1
KF135474.1	KF135474.1	2
	KF135475.1
KP710862.1	KP710862.1	3
	KP710863.1
	KP710864.1
AH012606.2	AH012606.2	2
	GU015011.1
AJ293277.1	AJ293277.1	2
	AJ312439.1

## Sheet: Table S7
Table S7. Information of SMV isolates, branch length strech, country, date, host, and estimated relative time of each node (branching points).
SMV isolate	Branch length stretch	country	date	host	numdate
AB085900.1	2	Japan	2002	Glycine max	2002.74
AB100442.1	2.94291e-07	Japan	2003	Glycine max	2003.7
AB100443.1	2.94291e-07	Japan	2003	Glycine max	2003.7
AF241739.1	0.530234	USA	1992	Glycine max	1993.1
AF242844.1	1e-06	USA	2000	Glycine max	2000.81
AF242845.1	1e-06	USA	2000	Glycine max	2000.81
AH008402.2	0.444747	USA	1999	Glycine max	1999.85
AH008403.2	0.475633	USA	1999	Glycine max	1999.85
AH008404.2	1.06455	USA	1999	Glycine max	1999.85
AH008446.2	0.442697	USA	1999	Glycine max	1999.85
AH008447.2	1.0284	USA	1999	Glycine max	1999.85
AH008448.2	2	USA	1999	Glycine max	1999.85
AH008449.2	2	USA	1999	Glycine max	1999.85
AH008450.2	2	USA	1999	Glycine max	1999.85
AH008451.2	0.998817	USA	1999	Glycine max	1999.85
AH008452.2	2.94291e-07	USA	1999	Glycine max	1999.85
AH008453.2	2	USA	1999	Glycine max	1999.85
AH008454.2	2.94291e-07	USA	1999	Glycine max	1999.85
AH008455.2	0.902596	USA	1999	Glycine max	1999.85
AH008456.2	2	USA	1999	Glycine max	1999.85
AH008457.2	2	USA	1999	Glycine max	1999.85
AH008458.2	0.669689	USA	1999	Glycine max	1999.85
AH008459.2	2.94291e-07	USA	1999	Glycine max	1999.85
AH012604.2	0.58136	USA	1999	Glycine max	1999.85
AH012605.2	2	USA	1999	Glycine max	1999.85
AH012606.2	2.94291e-07	USA	1999	Glycine max	1999.85
AH012607.2	1e-06	USA	1999	Glycine max	1999.85
AH012608.2	1.05378	USA	1999	Glycine max	1999.85
AH012609.2	0.671079	USA	1999	Glycine max	1999.85
AJ293277.1	2.94291e-07	China	2000	Glycine max	2000.81
AJ310200.1	1.1238	China	2001	Glycine max	2001.78
AJ312439.1	2	China	2001	Glycine max	2001.78
AJ507388.2	0.938222	China	2001	Pinellia sp.	2001.78
AJ511347.1	1.19005	China	2002	Pinellia sp.	2002.74
AJ619757.1	1.02383	South Korea	2003	Glycine max	2003.7
AJ628750.1	1.13003	China	2001	Pinellia sp.	2001.78
AJ628751.1	1.04063	China	2004	Pinellia sp.	2004.67
AJ628752.1	2	China	2004	Pinellia sp.	2004.67
AJ628753.1	2.94291e-07	China	2004	Pinellia sp.	2004.67
AJ628754.1	2.94291e-07	China	2004	Pinellia sp.	2004.67
AJ628755.1	1.1054	China	2004	Pinellia sp.	2004.67
AY216010.1	2	USA	2003	Glycine max	2003.7
AY216987.1	0.557754	USA	2003	Glycine max	2003.7
AY294044.1	2	South Korea	2003	Glycine max	2003.7
AY294045.1	1e-06	South Korea	2003	Glycine max	2003.7
CB1	1e-06	South Korea	2016	Glycine max	2016.24
CB10	2	South Korea	2016	Glycine max	2016.24
CB11	1e-06	South Korea	2016	Glycine max	2016.24
CB12	1e-06	South Korea	2016	Glycine max	2016.24
CB2	1e-06	South Korea	2016	Glycine max	2016.24
CB3	1e-06	South Korea	2016	Glycine max	2016.24
CB4	1e-06	South Korea	2016	Glycine max	2016.24
CB5	1e-06	South Korea	2016	Glycine max	2016.24
CB6	1.43287	South Korea	2016	Glycine max	2016.24
CB7	1e-06	South Korea	2016	Glycine max	2016.24
CB8	1.43466	South Korea	2016	Glycine max	2016.24
CB9	1e-06	South Korea	2016	Glycine max	2016.24
CN1	1.00654	South Korea	2016	Glycine max	2016.24
CN10	0.788451	South Korea	2016	Glycine max	2016.24
CN11	1e-06	South Korea	2016	Glycine max	2016.24
CN12	2	South Korea	2016	Glycine max	2016.24
CN13	1e-06	South Korea	2016	Glycine max	2016.24
CN14	1.00351	South Korea	2016	Glycine max	2016.24
CN19	0.524334	South Korea	2016	Glycine max	2016.24
CN2	1e-06	South Korea	2016	Glycine max	2016.24
CN3	1e-06	South Korea	2016	Glycine max	2016.24
CN4	1e-06	South Korea	2016	Glycine max	2016.24
CN6	1e-06	South Korea	2016	Glycine max	2016.24
CN8	0.974882	South Korea	2016	Glycine max	2016.24
CN9	1e-06	South Korea	2016	Glycine max	2016.24
D00507.2	0.882321	USA	1989	Glycine max	1990.2
D88615.1	1e-06	Japan	1996	Glycine max	1996.95
D88616.1	0.692277	Japan	1996	Glycine max	1996.95
DQ360817.1	1.05656	China	2006	Pinellia sp.	2006.6
DQ360818.1	0.629909	China	2006	Pinellia sp.	2006.6
DQ360819.1	0.436455	China	2006	Pinellia sp.	2006.6
DQ360820.1	2	China	2006	Pinellia sp.	2006.6
DQ360821.1	0.643625	China	2006	Pinellia sp.	2006.6
DQ360822.1	1.05531	China	2006	Pinellia sp.	2006.6
DQ360823.1	1.17717	China	2006	Pinellia sp.	2006.6
EU871724.1	2.94291e-07	Canada	2005	Glycine max	2005.63
EU871725.1	2	Canada	2005	Glycine max	2005.63
FJ376388.1	2	South Korea	2005	Glycine max	2005.63
FJ548849.1	1e-06	South Korea	2006	Glycine soja	2006.6
FJ640954.1	2	South Korea	2006	Glycine soja	2006.6
FJ640955.1	0.491511	South Korea	2006	Glycine soja	2006.6
FJ640956.1	1.06495	South Korea	2006	Glycine soja	2006.6
FJ640957.1	2	South Korea	2006	Glycine soja	2006.6
FJ640958.1	0.796311	South Korea	2006	Glycine soja	2006.6
FJ640959.1	0.999735	South Korea	2006	Glycine soja	2006.6
FJ640960.1	2	South Korea	2006	Glycine soja	2006.6
FJ640961.1	1.70901	South Korea	2006	Glycine soja	2006.6
FJ640962.1	0.533769	South Korea	2006	Glycine soja	2006.6
FJ640963.1	0.804435	South Korea	2006	Glycine soja	2006.6
FJ640964.1	1.33455	South Korea	2006	Glycine soja	2006.6
FJ640965.1	1.26416	South Korea	2006	Glycine soja	2006.6
FJ640966.1	1e-06	South Korea	2006	Glycine soja	2006.6
FJ640967.1	1.56023	South Korea	2006	Glycine soja	2006.6
FJ640968.1	1.76574	South Korea	2006	Glycine soja	2006.6
FJ640969.1	0.999755	South Korea	2006	Glycine soja	2006.6
FJ640970.1	0.998812	South Korea	2006	Glycine soja	2006.6
FJ640971.1	0.823721	South Korea	2006	Glycine soja	2006.6
FJ640972.1	0.998814	South Korea	2006	Glycine soja	2006.6
FJ640973.1	1.05579	South Korea	2006	Glycine soja	2006.6
FJ640974.1	2	South Korea	2006	Glycine soja	2006.6
FJ640975.1	1e-06	South Korea	2006	Glycine soja	2006.6
FJ640976.1	2	South Korea	2006	Glycine soja	2006.6
FJ640977.1	0.998814	South Korea	2003	Glycine max	2003.7
FJ640978.1	2.94291e-07	South Korea	2003	Glycine max	2003.7
FJ640979.1	0.65696	South Korea	2003	Glycine max	2003.7
FJ640980.1	2	South Korea	2003	Glycine max	2003.7
FJ640981.1	1.22761	South Korea	2003	Glycine max	2003.7
FJ640982.1	0.749382	South Korea	2003	Glycine max	2003.7
FJ807700.1	1e-06	South Korea	2005	Glycine max	2005.63
FJ807701.1	1.34108	South Korea	2005	Glycine max	2005.63
GB1	2	South Korea	2016	Glycine max	2016.24
GB10	1.51078	South Korea	2016	Glycine max	2016.24
GB11	1.89286	South Korea	2016	Glycine max	2016.24
GB12	0.621649	South Korea	2016	Glycine max	2016.24
GB13	1.03552	South Korea	2016	Glycine max	2016.24
GB14	2	South Korea	2016	Glycine max	2016.24
GB2	0.531556	South Korea	2016	Glycine max	2016.24
GB3	1.05916	South Korea	2016	Glycine max	2016.24
GB4	0.361182	South Korea	2016	Glycine max	2016.24
GB5	0.27795	South Korea	2016	Glycine max	2016.24
GB7	0.46312	South Korea	2016	Glycine max	2016.24
GB8	1.70164	South Korea	2016	Glycine max	2016.24
GG10	1.03134	South Korea	2016	Glycine max	2016.24
GG12	1e-06	South Korea	2016	Glycine max	2016.24
GG13	0.882872	South Korea	2016	Glycine max	2016.24
GG16	2.94291e-07	South Korea	2016	Glycine max	2016.24
GG19	0.980391	South Korea	2016	Glycine max	2016.24
GG20	2.94291e-07	South Korea	2016	Glycine max	2016.24
GG22	2.94291e-07	South Korea	2016	Glycine max	2016.24
GG23	2.94291e-07	South Korea	2016	Glycine max	2016.24
GG4	0.977121	South Korea	2016	Glycine max	2016.24
GG7	1e-06	South Korea	2016	Glycine max	2016.24
GG8	2.94291e-07	South Korea	2016	Glycine max	2016.24
GN1	1e-06	South Korea	2016	Glycine max	2016.24
GN10	2	South Korea	2016	Glycine max	2016.24
GN11	1e-06	South Korea	2016	Glycine max	2016.24
GN12	0.406075	South Korea	2016	Glycine max	2016.24
GN2	1e-06	South Korea	2016	Glycine max	2016.24
GN3	0.612073	South Korea	2016	Glycine max	2016.24
GN4	1e-06	South Korea	2016	Glycine max	2016.24
GN5	1e-06	South Korea	2016	Glycine max	2016.24
GN6	1e-06	South Korea	2016	Glycine max	2016.24
GN7	1e-06	South Korea	2016	Glycine max	2016.24
GN9	2	South Korea	2016	Glycine max	2016.24
GU015011.1	2	USA	2002	Glycine max	2002.74
GW1	0.874626	South Korea	2016	Glycine max	2016.24
GW11	1.52873	South Korea	2016	Glycine max	2016.24
GW12	1e-06	South Korea	2016	Glycine max	2016.24
GW13	0.580127	South Korea	2016	Glycine max	2016.24
GW2	0.210607	South Korea	2016	Glycine max	2016.24
GW3	1.98499	South Korea	2016	Glycine max	2016.24
GW4	1.76558	South Korea	2016	Glycine max	2016.24
GW5	2	South Korea	2016	Glycine max	2016.24
GW6	2	South Korea	2016	Glycine max	2016.24
GW7	0.8706	South Korea	2016	Glycine max	2016.24
GW8	2	South Korea	2016	Glycine max	2016.24
GW9	0.998811	South Korea	2016	Glycine max	2016.24
HM590054.1	1e-06	China	2004	Glycine max	2004.67
HM590055.1	0.516505	China	2004	Glycine max	2004.67
HQ166265.1	0.454699	Canada	2009	Glycine max	2009.49
HQ166266.1	1e-06	Canada	2009	Glycine max	2009.49
HQ396721.1	0.441233	China	2010	Glycine max	2010.46
HQ396722.1	1e-06	China	2010	Glycine max	2010.46
HQ396723.1	0.52882	China	2010	Glycine max	2010.46
HQ396724.1	0.998817	China	2010	Glycine max	2010.46
HQ396725.1	2	China	2004	Glycine max	2004.67
HQ845735.1	1e-06	USA	2011	Glycine max	2011.42
HQ845736.1	2	USA	2011	Glycine max	2011.42
JB1	1e-06	South Korea	2016	Glycine max	2016.24
JB10	1e-06	South Korea	2016	Glycine max	2016.24
JB11	1.43304	South Korea	2016	Glycine max	2016.24
JB12	1.08815	South Korea	2016	Glycine max	2016.24
JB2	1e-06	South Korea	2016	Glycine max	2016.24
JB3	2	South Korea	2016	Glycine max	2016.24
JB4	0.997415	South Korea	2016	Glycine max	2016.24
JB5	1e-06	South Korea	2016	Glycine max	2016.24
JB6	2	South Korea	2016	Glycine max	2016.24
JB7	1e-06	South Korea	2016	Glycine max	2016.24
JB8	1.4362	South Korea	2016	Glycine max	2016.24
JB9	1.08827	South Korea	2016	Glycine max	2016.24
JF833013.1	1.65894	China	2005	Glycine max	2005.63
JF833014.1	1.27514	China	2005	Glycine max	2005.63
JF833015.1	0.257457	China	2005	Glycine max	2005.63
JN416770.1	1e-06	Canada	2010	Glycine max	2010.46
KC818636.1	0.512416	China	2012	Vigna sp.	2012.38
KC845321.1	0.706647	China	2012	Glycine max	2012.38
KC845322.1	0.687396	China	2012	A. macrocephala	2012.38
KC896416.1	0.777375	China	2012	Vigna sp.	2012.38
KF135467.1	1.00587	Iran	2011	Glycine max	2011.42
KF135468.1	1e-06	Iran	2011	Glycine max	2011.42
KF135469.1	2	Iran	2011	Glycine max	2011.42
KF135470.1	2.94291e-07	Iran	2011	Glycine max	2011.42
KF135471.1	1e-06	Iran	2011	Glycine max	2011.42
KF135472.1	1e-06	Iran	2011	Glycine max	2011.42
KF135473.1	0.740739	Iran	2011	Glycine max	2011.42
KF135474.1	2.94291e-07	Iran	2011	Glycine max	2011.42
KF135475.1	2.94291e-07	Iran	2011	Glycine max	2011.42
KF135476.1	0.882872	Iran	2011	Glycine max	2011.42
KF135477.1	0.499438	Iran	2011	Glycine max	2011.42
KF135478.1	0.743761	Iran	2011	Glycine max	2011.42
KF135479.1	1e-06	Iran	2011	Glycine max	2011.42
KF135480.1	1e-06	Iran	2011	Glycine max	2011.42
KF135481.1	1e-06	Iran	2011	Glycine max	2011.42
KF135482.1	0.495892	Iran	2011	Glycine max	2011.42
KF135483.1	0.49932	Iran	2011	Glycine max	2011.42
KF135484.1	0.744152	Iran	2011	Glycine max	2011.42
KF135485.1	2.94291e-07	Iran	2011	Glycine max	2011.42
KF135486.1	1.01223	Iran	2011	Glycine max	2011.42
KF135487.1	2	Iran	2011	Glycine max	2011.42
KF135488.1	1.76254	Iran	2011	Glycine max	2011.42
KF135489.1	1e-06	Iran	2011	Glycine max	2011.42
KF135490.1	1.76574	Iran	2011	Glycine max	2011.42
KF135491.1	1e-06	Iran	2011	Glycine max	2011.42
KF297335.1	2	Iran	2011	Glycine max	2011.42
KF982784.1	1.43739	China	2011	Pinellia sp.	2011.42
KM886929.1	0.998813	Poland	2014	Glycine max	2014.31
KM886930.1	2	Poland	2014	Glycine max	2014.31
KM979229.1	1.56199	India	2014	Glycine max	2014.31
KP710861.1	0.734361	China	2013	Glycine max	2013.35
KP710862.1	1e-06	China	2013	Glycine max	2013.35
KP710863.1	0.882872	China	2013	Glycine max	2013.35
KP710864.1	1e-06	China	2013	Glycine max	2013.35
KP710865.1	1.13992	China	2013	Glycine max	2013.35
KP710866.1	2	China	2013	Glycine max	2013.35
KP710867.1	2.94291e-07	China	2010	Glycine max	2010.46
KP710868.1	1e-06	China	2010	Glycine max	2010.46
KP710869.1	2.94291e-07	China	2013	Glycine max	2013.35
KP710870.1	1.21273	China	2013	Glycine max	2013.35
KP710871.1	1.45837	China	2013	Glycine max	2013.35
KP710872.1	2.94291e-07	China	2013	Glycine max	2013.35
KP710873.1	0.549795	China	2013	Glycine max	2013.35
KP710874.1	0.775857	China	2013	Glycine max	2013.35
KP710875.1	2.94291e-07	China	2013	Glycine max	2013.35
KP710876.1	2.94291e-07	China	2013	Glycine max	2013.35
KP710877.1	0.774392	China	2013	Glycine max	2013.35
KP710878.1	2	China	2013	Glycine max	2013.35
KR024718.1	1.21529	China	2014	Glycine max	2014.31
KR065437.1	0.809993	China	2012	Glycine max	2012.38
KT285170.1	2.94291e-07	China	2004	Glycine max	2004.67
KX096578.1	0.637252	China	2015	Glycine max	2015.28
KX834319.1	2	China	2016	Glycine soja	2016.24
KX834320.1	1.78406	China	2016	Glycine soja	2016.24
KX834321.1	1.98512	China	2016	Glycine soja	2016.24
KX834322.1	1.16938	China	2016	Glycine soja	2016.24
KX834323.1	2	China	2016	Glycine soja	2016.24
KX834324.1	1e-06	China	2016	Glycine soja	2016.24
KX834325.1	2	China	2016	Glycine soja	2016.24
KY249372.1	2.94291e-07	Colombia	2015	Passiflora sp.	2015.28
KY249378.1	2.94291e-07	Colombia	2015	Passiflora sp.	2015.28
KY986929.1	0.992079	South Korea	2016	Vigna sp.	2016.24
LC037232.1	0.249335	Taiwan	2014	Uraria crinita	2014.31
LC323107.1	0.988896	Japan	2017	Glycine max	2017.21
LC591946.1	2	South Korea	2019	Glycine max	2019.13
LC655955.1	0.998811	South Korea	2019	Glycine max	2019.13
MG745173.1	0.205382	South Korea	2018	Glycine max	2018.17
MH919384.1	2	China	2017	Glycine max	2017.21
MH919385.1	0.964238	China	2017	Glycine max	2017.21
MH919386.1	0.621057	China	2017	Glycine max	2017.21
MK350280.1	2	China	2017	Glycine max	2017.21
MN124783.1	0.399647	Brasil	2003	Passiflora sp.	2003.7
MN399738.1	2	Germany	2017	Legume	2017.21
MN539670.1	1e-06	China	2002	Glycine max	2002.74
MN623289.1	2	China	2018	Glycine max	2018.17
MN623290.1	1e-06	China	2018	Glycine max	2018.17
MT603826.1	1e-06	South Korea	2016	Glycine max	2016.24
MT603828.1	1e-06	South Korea	2016	Glycine max	2016.24
MT603829.1	1e-06	South Korea	2016	Glycine max	2016.24
MT603830.1	2	South Korea	2016	Glycine max	2016.24
MT603831.1	1e-06	South Korea	2016	Glycine max	2016.24
MT603832.1	0.12385	South Korea	2016	Glycine max	2016.24
MT603833.1	1e-06	South Korea	2016	Glycine max	2016.24
MT603834.1	2.94291e-07	South Korea	2016	Glycine max	2016.24
MT603835.1	1e-06	South Korea	2016	Glycine max	2016.24
MT712111.1	2	China	2016	Pinellia sp.	2016.24
MW300425.1	0.390292	Brasil	2019	S. macrobotrys	2019.13
MW354946.1	0.334587	China	2019	Glycine max	2019.13
MW354947.1	2	China	2019	Glycine max	2019.13
MW354948.1	1e-06	China	2019	Glycine max	2019.13
MW354949.1	1e-06	China	2019	Glycine max	2019.13
MW354950.1	2	China	2019	Glycine max	2019.13
MW354951.1	1.07173	China	2019	Glycine max	2019.13
MW364642.1	1.11343	China	2020	Pinellia sp.	2020.1
MW464638.1	2	Iran	2020	Glycine max	2020.1
MW655827.1	0.861538	Colombia	2019	Passiflora sp.	2019.13
MW822167.1	2	Netherlands	2020	Glycine max	2020.1
MW822168.1	1e-06	Netherlands	2020	Glycine max	2020.1
NC_002634.1	1e-06	USA	1989	Glycine max	1990.2
NODE_0000001	0.525435				1315.35
NODE_0000002	0.999001				1249.14
NODE_0000003	1.99305				1703.39
NODE_0000004	0.999626				1726.25
NODE_0000005	1.5535				1750.72
NODE_0000006	1.41766				1774.99
NODE_0000007	1.57549				1815.31
NODE_0000008	2				1869.57
NODE_0000009	0.730487				1847.87
NODE_0000010	0.703911				1970.94
NODE_0000011	0.462492				1974.49
NODE_0000012	0.724775				1737.52
NODE_0000013	1.34428				1765.83
NODE_0000014	1.27747				1812.42
NODE_0000015	0.624063				1758.55
NODE_0000016	0.705129				1856.63
NODE_0000017	0.846365				1873.35
NODE_0000018	1.55516				2004.67
NODE_0000019	0.427487				1484.14
NODE_0000020	0.716602				1789.23
NODE_0000023	0.457315				1793.23
NODE_0000024	0.310524				1795.94
NODE_0000026	1.3836				1956.92
NODE_0000027	1.40114				1981.79
NODE_0000028	0.983005				2001.05
NODE_0000037	0.998821				1875.99
NODE_0000039	0.499675				1923.29
NODE_0000040	1.63187				1987.32
NODE_0000041	0.857685				2002.43
NODE_0000054	0.228711				1796.78
NODE_0000055	2				1975.39
NODE_0000056	0.698633				1987.54
NODE_0000057	0.390607				1990.93
NODE_0000060	1.15963				1997.6
NODE_0000068	0.226351				1815.23
NODE_0000069	2				2021.06
NODE_0000070	0.183865				1819.08
NODE_0000071	0.178199				1835.17
NODE_0000072	2				1960.93
NODE_0000074	1.25758				1872.57
NODE_0000075	2				1911.58
NODE_0000076	2				1991.09
NODE_0000077	1.1495				2001.18
NODE_0000083	1.03363				1975.5
NODE_0000085	1.3225				1999.85
NODE_0000086	0.498885				1988.73
NODE_0000088	0.998818				2010.46
NODE_0000092	0.733965				1897.33
NODE_0000093	0.699201				1943.57
NODE_0000094	1.8739				1976.93
NODE_0000096	1.23809				1998.81
NODE_0000097	1.10276				1916.03
NODE_0000099	1.16823				1999.85
NODE_0000100	2				1944.25
NODE_0000101	1.45806				1984.5
NODE_0000102	2				2003.7
NODE_0000106	0.737224				1950.73
NODE_0000108	0.428254				1965.74
NODE_0000109	0.998785				1970.32
NODE_0000110	0.180597				1850.31
NODE_0000111	0.185507				1852.14
NODE_0000113	0.684024				1859.17
NODE_0000114	0.660636				1896.83
NODE_0000115	0.600133				1926.73
NODE_0000116	1.23339				2008.53
NODE_0000118	0.149393				1868.02
NODE_0000119	0.183529				1886.77
NODE_0000120	0.352147				1912.72
NODE_0000121	0.411758				1973.46
NODE_0000122	1.13037				1997.43
NODE_0000123	0.30035				1941.99
NODE_0000124	0.951326				1998.4
NODE_0000127	0.999014				2007.09
NODE_0000140	0.987465				2007.08
NODE_0000142	0.958807				2011.42
NODE_0000144	0.998532				2007.08
NODE_0000149	1.11872				1999.85
NODE_0000151	0.993172				1999.85
NODE_0000158	0.228965				1946.13
NODE_0000159	0.228893				1948.1
NODE_0000160	0.228888				1949.99
NODE_0000162	1.11238				1979.03
NODE_0000163	0.515216				1988.11
NODE_0000164	0.207426				1955.52
NODE_0000165	0.279397				1957.88
NODE_0000166	0.246229				1960
NODE_0000167	0.191852				1977.91
NODE_0000168	0.207426				1983.24
NODE_0000169	0.191837				1984.92
NODE_0000170	0.288115				1995.08
NODE_0000172	0.228682				2001.1
NODE_0000173	0.390923				1991.63
NODE_0000175	0.402668				1995.1
NODE_0000177	0.442517				1998.83
NODE_0000178	0.842564				1865.49
NODE_0000180	1.37419				1929.93
NODE_0000181	1.03572				1997.05
NODE_0000182	0.478096				2005.48
NODE_0000218	0.62287				1887.39
NODE_0000219	0.547842				1907.97
NODE_0000220	0.411597				1911.34
NODE_0000221	0.734535				1920.35
NODE_0000222	0.6787				2013.33
NODE_0000224	1.11206				2000.1
NODE_0000231	0.471894				1915.65
NODE_0000232	0.394581				1924.88
NODE_0000233	1.7203				1974.06
NODE_0000235	0.458062				1949.09
NODE_0000236	0.436251				1953.16
NODE_0000237	0.335544				1956.02
NODE_0000238	0.265455				1995.38
NODE_0000241	0.800648				1963.01
NODE_0000243	0.586999				1967.92
NODE_0000244	0.88248				1999.59
NODE_0000245	0.648054				1973.97
NODE_0000247	0.999111				1994
NODE_0000254	1.30105				1918.28
NODE_0000255	1.16556				1949.98
NODE_0000256	1.13085				1992.63
NODE_0000257	1.0878				1929.73
NODE_0000258	0.79835				1936.59
NODE_0000259	0.441428				1968.1
NODE_0000260	0.371767				1971.14
NODE_0000261	1.67507				2015.28
NODE_0000265	1.66289				2021.05
NODE_0000275	1.14033				2001.94
NODE_0000276	0.998815				1979.33
NODE_0000279	0.840397				2001.56
NODE_0000285	0.622993				1984.77
NODE_0000287	0.999112				2016.24
NODE_0000293	0.998819				1997.96
NODE_0000294	2				2016.24
NODE_0000299	0.998817				2016.23
NODE_0000302	0.620737				1990.19
NODE_0000304	0				1249.14
NODE_0000305	2				1999.85
NODE_0000306	2				2000.81
NODE_0000307	2				1867.2
NODE_0000308	2				1932.5
NODE_0000309	2				2007.59
NODE_0000310	2				2010.48
NODE_0000311	2				2016.21
NODE_0000312	2				2016.23
NODE_0000313	2				2016.24
NODE_0000314	2				1958.77
NODE_0000315	2				2016.17
NODE_0000316	2				2016.2
NODE_0000317	2				2016.23
NODE_0000318	2				2016.24
NODE_0000319	2				2016.24
NODE_0000320	2				2016.23
NODE_0000321	2				2016.24
NODE_0000322	2				2016.24
NODE_0000323	2				2007.26
NODE_0000324	2				2007.59
NODE_0000325	2				2016.19
NODE_0000326	2				2016.21
NODE_0000327	2				2016.24
NODE_0000328	2				2016.23
NODE_0000329	2				2016.24
NODE_0000330	2				2002.72
NODE_0000331	2				2002.74
NODE_0000332	2				2004.67
NODE_0000333	2				2010.46
NODE_0000334	2				1976.57
NODE_0000335	2				2001.7
NODE_0000336	2				2013.35
NODE_0000337	2				2018.16
NODE_0000338	2				2018.17
NODE_0000339	2				1962.03
NODE_0000340	2				1971.84
NODE_0000341	0				1971.84
NODE_0000342	2				2013.35
NODE_0000343	2				2000.81
NODE_0000344	2				1990.13
NODE_0000345	1.14312e-12				1990.13
NODE_0000346	2				1991.22
NODE_0000347	2				2013.35
NODE_0000348	2				2005.64
NODE_0000349	2				2011.39
NODE_0000350	2				2011.4
NODE_0000351	2				2011.42
NODE_0000352	2				2020.08
NODE_0000353	2				2020.1
NODE_0000354	2				2011.42
NODE_0000355	2				2011.4
NODE_0000356	2				2011.42
NODE_0000357	2				2011.38
NODE_0000358	2				2011.4
NODE_0000359	2				2011.42
NODE_0000360	0				2011.4
NODE_0000361	2				2011.42
NODE_0000362	2				2011.42
NODE_0000363	2				2016.16
NODE_0000364	2				2016.19
NODE_0000365	2				2016.23
NODE_0000366	2				2016.24
NODE_0000367	2				2016.24
NODE_0000368	2				2016.21
NODE_0000369	2				2016.24
NODE_0000370	2				2016.23
NODE_0000371	2				2016.24
NODE_0000372	2				2003.69
NODE_0000373	2				2003.7
NODE_0000374	2				2005.62
NODE_0000375	2				2005.63
NODE_0000376	2				2006.6
NODE_0000377	2				2016.14
NODE_0000378	2				2016.17
NODE_0000379	2				2016.2
NODE_0000380	2				2016.24
NODE_0000381	2				2016.23
NODE_0000382	2				2016.24
NODE_0000383	2				2016.24
NODE_0000384	2				2016.2
NODE_0000385	2				2016.23
NODE_0000386	2				2016.24
NODE_0000387	2				2016.24
NODE_0000388	2				2016.23
NODE_0000389	2				2016.24
NODE_0000390	2				2016.24
NODE_0000391	2				2013.35
NODE_0000392	2				2004.67
NODE_0000393	2				2010.46
NODE_0000394	2				2019.12
NODE_0000395	2				2019.13
NODE_0000396	2				1976.51
NODE_0000397	2				1981.44
NODE_0000398	2				2000.8
NODE_0000399	2				2000.81
NODE_0000400	2				2003.7
NODE_0000401	2				2011.42
NODE_0000402	2				1970.62
NODE_0000403	2				1991.99
NODE_0000404	0				1991.99
NODE_0000405	2				1997.9
NODE_0000406	2				2006.53
NODE_0000407	2				2006.55
NODE_0000408	2				2021.06
NODE_0000409	2				2006.57
NODE_0000410	2				2006.58
NODE_0000411	2				2006.6
NODE_0000412	2				1996.95
NODE_0000413	2				2005.63
NODE_0000414	2				2009.49
NODE_0000415	2				2010.46
NODE_0000416	2				2016.24
NODE_0000417	2				1990.2
NODE_0000418	2				2007.2
NODE_0000419	2				2007.49
NODE_0000420	2				2016.24
NODE_0000421	2				2007.7
NODE_0000422	2				2016.24
NODE_0000423	2				2007.47
NODE_0000424	2				2007.5
NODE_0000425	2				2007.75
NODE_0000426	2				1997.93
NODE_0000427	2				2001.72
NODE_0000428	2				1952.97
NODE_0000429	2				2002.6
NODE_0000430	0				2002.6
NODE_0000431	2				2003.07
NODE_0000432	2				2003.63
NODE_0000433	2				2003.64
NODE_0000434	2				2003.66
NODE_0000435	2				2003.67
NODE_0000436	2				1995.01
NODE_0000437	2				1962.21
NODE_0000438	2				1989.18
NODE_0000439	2				1991.11
NODE_0000440	2				1998.68
NODE_0000441	2				1998.81
NODE_0000442	2				1999.07
NODE_0000443	2				1999.81
OK058515.1	2	China	2021	Glycine max	2021.06
OK105105.1	1.87945	China	2019	Glycine max	2019.13
OL875089.1	0.66489	Colombia	2021	Passiflora sp.	2021.06
ON013906.1	2	Germany	2021	Glycine max	2021.06
ON843744.1	2.94291e-07	South Korea	2021	Glycine max	2021.06
ON843745.1	2.94291e-07	South Korea	2021	Glycine max	2021.06
ON843746.1	1e-06	South Korea	2021	Glycine max	2021.06
ON843747.1	0.882872	South Korea	2021	Glycine max	2021.06
ON843748.1	1e-06	South Korea	2021	Glycine max	2021.06
ON843749.1	1.66578	South Korea	2021	Glycine max	2021.06
ON843750.1	2	South Korea	2021	Glycine max	2021.06
S42280.1	0.787859	USA	1992	Glycine max	1993.1
X96665.1	0.69663	China	1993	Glycine max	1994.06
